# Supplementary material for: Extreme river flood exposes latent erosion risk
Source: Nature. 2025 Jul 10;644(8076):391–7. doi: 10.1038/s41586-025-09305-3 (PMC12350176; doi:10.1038/s41586-025-09305-3)
Supplement: Supplementary file 1 — Source Data Fig. 1 [file 41586_2025_9305_MOESM1_ESM.xlsx]

## Sheet: Panel d
	Dec/Jan 1926	December 1993	January 1995		July 2021
days to top	Borgharen/Maastricht	St.Pieter	St.Pieter		Days to top	St.Pieter
-10	1045	678	595		-10.046	243.296
-9	1259	876	694		-9.94723	234.155
-8	1259	1305	1569		-9.84844	223
-7	1085	1190	1891		-9.74966	209.876
-6	895	1118	1702		-9.65088	200.071
-5	820	1115	2135		-9.5521	196.314
-4	1308	1087	2713		-9.45332	201.067
-3	1745	1128	2635		-9.35453	212.075
-2	1892	1534	2661		-9.25575	225.41
-1	2633	2710	2775		-9.15697	230.982
0	3000	3062	2829		-9.05819	225.782
1	2752	2787	2389		-8.9594	212.476
2	2345	2490	2024		-8.86062	200.43
3	2060	2236	1724		-8.76184	192.293
4	1979	1857	1380		-8.66306	189.969
5	1673	1564	1202		-8.56428	191.369
6	1467	1381	1061		-8.46549	195.392
7	1321	1252	906		-8.36671	199.559
8	1205	1248	827		-8.26793	200.612
9	1055	1473	798		-8.16915	194.596
10	920	1499	756		-8.07037	183.775
					-7.97158	171.459
					-7.8728	163.827
					-7.77402	159.274
					-7.67524	155.528
					-7.57645	152.093
					-7.47767	150.743
					-7.37889	153.352
					-7.28011	157.902
					-7.18133	159.097
					-7.08254	155.294
					-6.98376	148.743
					-6.88498	145.314
					-6.7862	147.068
					-6.68742	153.587
					-6.58863	160.307
					-6.48985	164.488
					-6.39107	161.96
					-6.29229	152.453
					-6.1935	137.913
					-6.09472	125.331
					-5.99594	115.811
					-5.89716	113.2
					-5.79838	116.288
					-5.69959	123.31
					-5.60081	129.256
					-5.50203	132.2
					-5.40325	131.702
					-5.30447	132.689
					-5.20568	140.427
					-5.1069	153.93
					-5.00812	170.865
					-4.90934	182.885
					-4.81055	187.511
					-4.71177	186.641
					-4.61299	181.553
					-4.51421	170.946
					-4.41543	156.78
					-4.31664	145.292
					-4.21786	138.987
					-4.11908	138.231
					-4.0203	137.6
					-3.92152	134.379
					-3.82273	131.513
					-3.72395	132.193
					-3.62517	136.077
					-3.52639	139.632
					-3.4276	138.951
					-3.32882	135.578
					-3.23004	132.773
					-3.13126	133.032
					-3.03248	135.802
					-2.93369	140.192
					-2.83491	144.74
					-2.73613	147.992
					-2.63735	146.274
					-2.53857	140.155
					-2.43978	137.334
					-2.341	148.241
					-2.24222	186.115
					-2.14344	253.023
					-2.04465	350.427
					-1.94587	479.257
					-1.84709	605.031
					-1.74831	742.262
					-1.64953	867.733
					-1.55074	995.008
					-1.45196	1148.23
					-1.35318	1303.74
					-1.2544	1485.1
					-1.15562	1654.65
					-1.05683	1803.57
					-0.958051	1952.85
					-0.859269	2085.98
					-0.760487	2244.28
					-0.661705	2415.66
					-0.562923	2584.66
					-0.464141	2765.56
					-0.365359	2911.39
					-0.266576	3044.73
					-0.167794	3144.16
					-0.0690122	3202.94
					0.02977	3236
					0.128552	3239.07
					0.227334	3220.41
					0.326116	3182.55
					0.424899	3135.13
					0.523681	3067.22
					0.622463	2980.84
					0.721245	2880.91
					0.820027	2746.09
					0.918809	2606.85
					1.01759	2443.39
					1.11637	2281.67
					1.21516	2143.8
					1.31394	1999.71
					1.41272	1876.07
					1.5115	1752.04
					1.61028	1636.9
					1.70907	1544.18
					1.80785	1457.2
					1.90663	1393.95
					2.00541	1344.28
					2.10419	1302.23
					2.20298	1262.38
					2.30176	1211.31
					2.40054	1162.38
					2.49932	1120.32
					2.59811	1090.38
					2.69689	1071.01
					2.79567	1050.48
					2.89445	1028.15
					2.99323	1004.76
					3.09202	982.365
					3.1908	964.575
					3.28958	943.909
					3.38836	918.172
					3.48714	886.554
					3.58593	849.482
					3.68471	819.741
					3.78349	796.203
					3.88227	783.966
					3.98106	778.374
					4.07984	772.888
					4.17862	763.311
					4.2774	744.177
					4.37618	717.075
					4.47497	689.604
					4.57375	664.559
					4.67253	650.448
					4.77131	640.902
					4.87009	629.581
					4.96888	613.362
					5.06766	590.948
					5.16644	570.387
					5.26522	548.51
					5.36401	525.407
					5.46279	504.569
					5.56157	485.669
					5.66035	473.478
					5.75913	462.386
					5.85792	449.609
					5.9567	439.635
					6.05548	437.284
					6.15426	444.239
					6.25304	453.887
					6.35183	455.527
					6.45061	445.933
					6.54939	425.428
					6.64817	402.314
					6.74696	379.596
					6.84574	359.556
					6.94452	346.808
					7.0433	340.918
					7.14208	344.897
					7.24087	355.914
					7.33965	370.86
					7.43843	382.466
					7.53721	389.836
					7.63599	390.149
					7.73478	385.637
					7.83356	378.341
					7.93234	372.568
					8.03112	369.269
					8.12991	369.053
					8.22869	369.728
					8.32747	369.914
					8.42625	369.713
					8.52503	370.212
					8.62382	372.937
					8.7226	380.144
					8.82138	397.52
					8.92016	424.029
					9.01894	462.147
					9.11773	497.038
					9.21651	513.937
					9.31529	512.119
					9.41407	496.851
					9.51286	475.724
					9.61164	457.782
					9.71042	446.392
					9.8092	437.343
					9.90798	430.291
					10.0068	423.233

## Sheet: Panel e
Days to peak	Dec/Jan 1926	December 1993	January 1995	July 2021
-10.046	563.425	556.459	697.49	333.538
-9.94723	578.289	564.908	692.149	334.042
-9.84844	595.738	576.36	686.903	334.498
-9.74966	615.285	590.405	681.898	333.523
-9.65088	636.432	606.615	677.28	328.242
-9.5521	658.678	624.565	673.196	318.352
-9.45332	681.525	643.825	669.791	304.24
-9.35453	704.473	663.97	667.212	290.98
-9.25575	727.022	684.573	665.605	278.017
-9.15697	748.673	705.205	665.116	268.501
-9.05819	768.926	725.439	665.892	262.417
-8.9594	787.292	744.857	668.078	258.447
-8.86062	803.647	763.288	671.808	256.115
-8.76184	818.326	780.884	677.197	252.835
-8.66306	831.695	797.813	684.36	247.194
-8.56428	844.119	814.247	693.412	239.895
-8.46549	855.965	830.355	704.468	232.37
-8.36671	867.597	846.307	717.643	229.366
-8.26793	879.381	862.274	733.051	232.212
-8.16915	891.683	878.426	750.809	239.397
-8.07037	904.868	894.932	771.03	245.973
-7.97158	919.299	911.962	793.828	249.599
-7.8728	935.165	929.573	819.147	248.084
-7.77402	952.342	947.631	846.637	241.193
-7.67524	970.679	965.981	875.917	230.907
-7.57645	990.021	984.467	906.607	221.22
-7.47767	1010.22	1002.94	938.326	212.924
-7.37889	1031.11	1021.23	970.694	208.973
-7.28011	1052.56	1039.2	1003.33	208.482
-7.18133	1074.4	1056.68	1035.85	209.785
-7.08254	1096.48	1073.53	1067.89	209.887
-6.98376	1118.64	1089.58	1099.05	205.747
-6.88498	1140.75	1104.72	1129.05	196.918
-6.7862	1162.62	1118.93	1157.84	184.307
-6.68742	1184.12	1132.21	1185.41	173.013
-6.58863	1205.08	1144.54	1211.73	169.106
-6.48985	1225.33	1155.91	1236.8	173.812
-6.39107	1244.73	1166.33	1260.6	184.132
-6.29229	1263.11	1175.78	1283.11	195.506
-6.1935	1280.31	1184.25	1304.31	203.67
-6.09472	1296.18	1191.74	1324.19	205.344
-5.99594	1310.56	1198.25	1342.74	199.049
-5.89716	1323.31	1203.76	1359.97	185.108
-5.79838	1334.39	1208.33	1376.07	167.904
-5.69959	1343.79	1212	1391.24	153.309
-5.60081	1351.47	1214.8	1405.68	149.335
-5.50203	1357.41	1216.8	1419.62	157.685
-5.40325	1361.6	1218.02	1433.24	176.093
-5.30447	1364.01	1218.52	1446.76	195.026
-5.20568	1364.62	1218.34	1460.39	206.264
-5.1069	1363.4	1217.54	1474.32	202.399
-5.00812	1360.33	1216.14	1488.78	184.61
-4.90934	1355.43	1214.21	1503.93	160.862
-4.81055	1348.86	1211.81	1519.75	141.242
-4.71177	1340.84	1209.03	1536.16	129.968
-4.61299	1331.58	1205.94	1553.1	132.937
-4.51421	1321.31	1202.64	1570.47	149.913
-4.41543	1310.25	1199.19	1588.2	175.413
-4.31664	1298.61	1195.69	1606.22	200.059
-4.21786	1286.62	1192.21	1624.45	223.209
-4.11908	1274.49	1188.83	1642.81	237.908
-4.0203	1262.45	1185.63	1661.22	244.442
-3.92152	1250.69	1182.69	1679.64	238.377
-3.82273	1239.38	1180.03	1698.31	220.882
-3.72395	1228.62	1177.65	1717.6	193.133
-3.62517	1218.54	1175.56	1737.85	168.638
-3.52639	1209.25	1173.75	1759.45	153.585
-3.4276	1200.87	1172.23	1782.74	156.703
-3.32882	1193.53	1171	1808.1	174.606
-3.23004	1187.33	1170.06	1835.88	204.025
-3.13126	1182.39	1169.41	1866.44	230.111
-3.03248	1178.84	1169.05	1900.16	247.31
-2.93369	1176.82	1168.99	1937.35	247.863
-2.83491	1176.67	1169.2	1977.7	234.539
-2.73613	1178.89	1169.65	2020.56	211.131
-2.63735	1184	1170.33	2065.26	191.262
-2.53857	1192.48	1171.19	2111.11	180.817
-2.43978	1204.84	1172.22	2157.44	182.849
-2.341	1221.58	1173.38	2203.59	190.001
-2.24222	1243.2	1174.64	2248.87	196.502
-2.14344	1270.19	1175.98	2292.61	198.296
-2.04465	1303.07	1177.37	2334.13	198.445
-1.94587	1342.28	1178.78	2372.8	201.331
-1.84709	1387.23	1180.27	2408.4	207.936
-1.74831	1436.43	1182.01	2441.15	219.601
-1.64953	1488.37	1184.12	2471.26	236.603
-1.55074	1541.53	1186.76	2498.95	262.315
-1.45196	1594.4	1190.08	2524.43	304.248
-1.35318	1645.44	1194.22	2547.93	356.172
-1.2544	1693.15	1199.33	2569.66	426.436
-1.15562	1736.01	1205.56	2589.84	501.286
-1.05683	1772.49	1213.06	2608.68	571.955
-0.958051	1801.12	1221.96	2626.4	641.962
-0.859269	1821.9	1232.29	2643.15	697.91
-0.760487	1836.59	1243.91	2659	754.638
-0.661705	1847.09	1256.68	2673.99	807.101
-0.562923	1855.27	1270.45	2688.2	853.992
-0.464141	1863.02	1285.08	2701.68	903.131
-0.365359	1872.23	1300.42	2714.48	944.929
-0.266576	1884.77	1316.34	2726.68	988.026
-0.167794	1902.54	1332.68	2738.32	1027.11
-0.0690122	1927.4	1349.3	2749.47	1059.88
0.02977	1961.25	1366.06	2760.19	1095.42
0.128552	2004.66	1383.02	2770.51	1131.48
0.227334	2056.12	1400.6	2780.43	1166.68
0.326116	2113.89	1419.22	2789.95	1206.25
0.424899	2176.23	1439.34	2799.07	1242.45
0.523681	2241.4	1461.4	2807.79	1283.73
0.622463	2307.67	1485.83	2816.09	1326.51
0.721245	2373.3	1513.08	2823.99	1367.04
0.820027	2436.56	1543.59	2831.46	1412.62
0.918809	2495.7	1577.8	2838.52	1452.92
1.01759	2548.99	1616.15	2845.15	1495.52
1.11637	2595.32	1658.86	2851.32	1536.6
1.21516	2635.05	1705.57	2856.91	1573.34
1.31394	2668.78	1755.86	2861.79	1615.3
1.41272	2697.07	1809.3	2865.81	1654.63
1.5115	2720.52	1865.48	2868.86	1697.08
1.61028	2739.7	1923.97	2870.79	1738.78
1.70907	2755.2	1984.33	2871.48	1774.66
1.80785	2767.59	2046.16	2870.79	1813.39
1.90663	2777.46	2109.02	2868.59	1849.2
2.00541	2785.39	2172.49	2864.74	1887.52
2.10419	2791.87	2236.08	2859.17	1927.85
2.20298	2797.03	2299.15	2851.91	1964.68
2.30176	2800.96	2361	2843.07	2005.79
2.40054	2803.73	2420.91	2832.73	2043.94
2.49932	2805.41	2478.21	2820.98	2082.15
2.59811	2806.09	2532.19	2807.92	2120.68
2.69689	2805.83	2582.14	2793.62	2154.09
2.79567	2804.71	2627.39	2778.18	2189.46
2.89445	2802.81	2667.21	2761.69	2220.42
2.99323	2800.2	2700.93	2744.23	2247.72
3.09202	2796.94	2728.01	2725.89	2271.21
3.1908	2792.95	2748.75	2706.73	2287
3.28958	2788.14	2763.72	2686.8	2298.47
3.38836	2782.4	2773.48	2666.14	2303.09
3.48714	2775.63	2778.59	2644.8	2302.14
3.58593	2767.73	2779.61	2622.83	2295.51
3.68471	2758.6	2777.1	2600.28	2285.02
3.78349	2748.12	2771.63	2577.2	2269.2
3.88227	2736.21	2763.75	2553.64	2250.05
3.98106	2722.76	2754.03	2529.65	2228.84
4.07984	2707.7	2742.98	2505.26	2202.69
4.17862	2691.15	2730.77	2480.45	2176.24
4.2774	2673.33	2717.44	2455.19	2143.85
4.37618	2654.46	2703	2429.42	2108.94
4.47497	2634.75	2687.49	2403.1	2073.95
4.57375	2614.44	2670.92	2376.17	2032.32
4.67253	2593.73	2653.33	2348.6	1991.7
4.77131	2572.84	2634.74	2320.34	1942.82
4.87009	2551.99	2615.17	2291.34	1890.4
4.96888	2531.4	2594.66	2261.55	1840.1
5.06766	2511.27	2573.22	2230.95	1780.56
5.16644	2491.59	2550.91	2199.62	1722.51
5.26522	2472.23	2527.79	2167.76	1652
5.36401	2453.06	2503.94	2135.54	1571.71
5.46279	2433.93	2479.41	2103.16	1491.26
5.56157	2414.73	2454.27	2070.78	1396.62
5.66035	2395.3	2428.58	2038.6	1311.64
5.75913	2375.53	2402.41	2006.81	1229.24
5.85792	2355.27	2375.83	1975.57	1155.42
5.9567	2334.38	2348.9	1945.08	1094.48
6.05548	2312.75	2321.68	1915.52	1027.42
6.15426	2290.36	2294.26	1886.89	962.857
6.25304	2267.29	2266.7	1859.11	893.944
6.35183	2243.63	2239.08	1832.06	824.405
6.45061	2219.47	2211.48	1805.63	767.635
6.54939	2194.9	2183.99	1779.72	716.533
6.64817	2170	2156.67	1754.21	683.794
6.74696	2144.87	2129.61	1728.99	665.552
6.84574	2119.58	2102.88	1703.97	658.444
6.94452	2094.23	2076.57	1679.02	655.979
7.0433	2068.91	2050.74	1654.04	651.868
7.14208	2043.63	2025.49	1629	643.382
7.24087	2018.37	2000.88	1603.95	630.666
7.33965	1993.08	1977	1578.94	614.334
7.43843	1967.72	1953.93	1554.03	599.221
7.53721	1942.23	1931.74	1529.27	582.837
7.63599	1916.59	1910.53	1504.73	566.472
7.73478	1890.74	1890.36	1480.45	549.223
7.83356	1864.65	1871.32	1456.49	529.861
7.93234	1838.26	1853.48	1432.91	514.45
8.03112	1811.54	1836.93	1409.76	502.875
8.12991	1784.5	1821.65	1387.08	498.797
8.22869	1757.25	1807.51	1364.91	500.24
8.32747	1729.9	1794.34	1343.27	504.399
8.42625	1702.57	1781.98	1322.18	508.26
8.52503	1675.36	1770.27	1301.68	511.907
8.62382	1648.4	1759.05	1281.78	515.454
8.7226	1621.8	1748.17	1262.51	519.263
8.82138	1595.67	1737.45	1243.9	524.157
8.92016	1570.13	1726.75	1225.97	528.779
9.01894	1545.3	1715.9	1208.75	533.284
9.11773	1521.24	1704.83	1192.27	536.171
9.21651	1497.97	1693.64	1176.52	536.817
9.31529	1475.47	1682.47	1161.52	535.999
9.41407	1453.74	1671.47	1147.28	535.277
9.51286	1432.76	1660.77	1133.82	536.451
9.61164	1412.52	1650.5	1121.13	540.913
9.71042	1393.02	1640.81	1109.23	547.643
9.8092	1374.25	1631.82	1098.14	556.331
9.90798	1356.19	1623.69	1087.85	562.711
10.0068	1338.83	1616.54	1078.38	565.313
