# Supplementary material for: Extreme river flood exposes latent erosion risk
Source: Nature. 2025 Jul 10;644(8076):391–7. doi: 10.1038/s41586-025-09305-3 (PMC12350176; doi:10.1038/s41586-025-09305-3)
Supplement: Supplementary file 2 — Source Data Fig. 2 [file 41586_2025_9305_MOESM2_ESM.xlsx]

## Sheet: Panel c
River chainage (km)	max_vel_1995	max_vel_2021	(m/s)
33.5	3.13451	1.65596
33.6	2.96912	1.63952
33.7	2.80407	1.5599
33.8	2.91568	1.53761
33.9	3.031	1.57505
34	3.08524	1.79929
34.1	3.09431	2.22669
34.2	3.12026	2.65475
34.3	3.10831	3.04992
34.4	3.19207	3.34883
34.5	3.31589	3.61067
34.6	3.4276	3.70484
34.7	3.13324	3.54593
34.8	2.92932	3.46536
34.9	3.06126	3.62147
35	2.97961	3.60442
35.1	3.02274	3.83062
35.2	3.12187	3.96761
35.3	2.99624	3.84086
35.4	3.02	3.7894
35.5	3.02067	3.74122
35.6	3.0321	3.75575
35.7	3.04554	3.68939
35.8	3.02874	3.64144
35.9	2.94048	3.56168
36	2.93363	3.61062
36.1	2.87133	3.57659
36.2	2.86255	3.51667
36.3	2.93621	3.46214
36.4	3.03853	3.41748
36.5	3.04676	3.61907
36.6	3.05948	3.68465
36.7	3.02888	3.65123
36.8	2.83656	3.43781
36.9	2.7142	3.41302
37	2.59999	3.28295
37.1	2.62993	3.26618
37.2	2.78609	3.43591
37.3	2.88301	3.62157
37.4	2.9516	3.68362
37.5	2.9671	3.76514
37.6	2.92545	3.74268
37.7	2.94106	3.72815
37.8	3.0327	3.68778
37.9	3.14821	3.72894
38	3.16276	3.7334
38.1	3.30477	3.8888
38.2	3.32811	3.9168
38.3	3.33006	3.96598
38.4	3.39157	4.06012
38.5	3.41304	4.17776
38.6	3.44644	4.16687
38.7	3.41181	3.81389
38.8	3.30396	3.72804
38.9	3.24015	4.02537
39	3.14155	4.05841
39.1	3.02918	3.84313
39.2	2.97628	3.47184
39.3	3.03348	3.38981
39.4	3.13245	3.28802
39.5	3.14949	3.11922
39.6	3.16944	3.22268
39.7	3.16032	3.21994
39.8	3.09528	3.19109
39.9	3.17079	3.18825
40	3.15102	3.1483
40.1	3.0989	3.05513
40.2	3.00139	2.99473
40.3	2.99891	2.98144
40.4	2.99896	2.94605
40.5	3.033	2.85731
40.6	3.15571	2.79428
40.7	3.1432	2.61269
40.8	3.11551	2.38749
40.9	2.98768	2.25669
41	3.1777	2.46873
41.1	3.36919	2.71476
41.2	3.52263	3.0747
41.3	3.62724	3.16078
41.4	3.52907	3.33429
41.5	3.58739	3.49039
41.6	3.57641	3.45002
41.7	3.52147	3.23742
41.8	3.60482	3.20266
41.9	3.87142	3.23259
42	3.91445	3.32129
42.1	3.88795	3.16243
42.2	3.75545	2.92833
42.3	3.42759	2.69952
42.4	3.30658	2.4231
42.5	3.15665	2.34038
42.7	2.88869	2.28798
42.8	2.86691	2.33949
42.9	2.9423	2.35652
43	2.99663	2.34981

## Sheet: Panel d
	Waterlevel			average bed level feb 21			minimum bed level july 2021				bottom geological layer
River Chainage (km)	Water level (Q=3310m3/s)		River Chainage (km)	Z_avg (Feb 2021)		River Chainage (km)	Z_min (Jul 2021)		PolygonID	River Chainage (km)	Elevation_mNAP	Code_Lithology	FormationName	D50_mm		River Chainage (km)	Fault
33	38.2195		33.5	29.7812		33.5048	29.79		3	32.3119	14.9069	TO	F. Tongeren	0.15–0.30		39.9189	8.7
34	38.0975		33.75	29.189		33.5098	29.78		3	35.3979	8.3134	TO	F. Tongeren	0.15–0.30		39.9189	22.7495
34.76	37.7195		34	28.6139		33.5148	29.74		3	39.8643	-2.97788	TO	F. Tongeren	0.15–0.30
35	37.2272		34.25	27.4878		33.5198	29.71		3	39.9194	-1.27099	TO	F. Tongeren	0.15–0.30
36	36.1287		34.5	25.6529		33.5248	29.69		3	39.9194	-2.97881	TO	F. Tongeren	0.15–0.30
37	35.4617		34.75	26.2718		33.5298	29.64
38	34.4746		35	26.9593		33.5348	29.61		8	32.9878	28.8859	RU	F. Rupel	0.15–0.30
38.93	33.7615		35.25	26.744		33.5398	29.48		8	33.0198	28.8859	RU	F. Rupel	0.15–0.30
39	33.6284		35.5	26.5922		33.5448	29.49		8	33.0301	28.8859	RU	F. Rupel	0.15–0.30
40	33.1331		35.75	26.5885		33.5498	29.37		8	33.0444	28.8859	RU	F. Rupel	0.15–0.30
41	33.0533		36	26.7618		33.5548	29.34		8	33.0626	28.8859	RU	F. Rupel	0.15–0.30
42	32.8303		36.25	26.0424		33.5598	29.34		8	33.0716	28.8859	RU	F. Rupel	0.15–0.30
42.5	32.6133		36.5	24.9121		33.5648	29.3		8	33.0721	28.88	RU	F. Rupel	0.15–0.30
43	32.3706		36.75	25.297		33.5698	29.16		8	33.0721	28.88	RU	F. Rupel	0.15–0.30
			37	24.7188		33.5748	29.02		9	33.0771	28.88	RU	F. Rupel	0.15–0.30
			37.25	25.7008		33.5798	29.01		9	33.0965	28.8859	RU	F. Rupel	0.15–0.30
			37.5	26.1301		33.5848	28.96		9	33.1094	28.8859	RU	F. Rupel	0.15–0.30
			37.75	26.5035		33.5898	28.97		9	33.2457	28.3991	RU	F. Rupel	0.15–0.30
			38	26.1509		33.5948	28.91		9	33.4112	27.4256	RU	F. Rupel	0.15–0.30
			38.25	26.0981		33.5998	28.82		9	33.5895	26.1079	RU	F. Rupel	0.15–0.30
			38.5	26.8919		33.6048	28.79		9	33.6595	25.3185	RU	F. Rupel	0.15–0.30
			38.75	25.6299		33.6098	28.69		9	33.7093	24.9164	RU	F. Rupel	0.15–0.30
			39	24.6868		33.6148	28.63		9	33.7578	24.3546	RU	F. Rupel	0.15–0.30
			39.25	25.7488		33.6198	28.61		9	33.8166	23.6047	RU	F. Rupel	0.15–0.30
			39.5	25.3111		33.6248	28.65		9	33.8166	23.6047	RU	F. Rupel	0.15–0.30
			39.75	24.9882		33.6298	28.73		9	33.8191	24.0418	RU	F. Rupel	0.15–0.30
			40	25.4573		33.6348	28.94		9	33.9251	23.6011	RU	F. Rupel	0.15–0.30
			40.25	25.3556		33.6398	28.62		9	33.9251	23.6011	RU	F. Rupel	0.15–0.30
			40.5	24.9936		33.6448	28.31		9	33.9328	23.5694	RU	F. Rupel	0.15–0.30
			40.75	24.3702		33.6498	28.42		9	34.1651	23.0587	RU	F. Rupel	0.15–0.30
			41	24.1539		33.6548	28.91		9	34.4243	22.5672	RU	F. Rupel	0.15–0.30
			41.25	24.9284		33.6598	29.06		9	34.6465	22.2863	RU	F. Rupel	0.15–0.30
			41.5	24.4648		33.6648	29.16		9	34.9375	21.948	RU	F. Rupel	0.15–0.30
			41.75	24.2377		33.6698	29.17		9	35.1903	21.5266	RU	F. Rupel	0.15–0.30
			42	23.1922		33.6748	29.2		9	35.3142	21.4117	RU	F. Rupel	0.15–0.30
			42.25	23.5443		33.6798	29.19		9	35.6219	20.8819	RU	F. Rupel	0.15–0.30
			42.5	23.732		33.6848	29.16		9	35.936	20.5755	RU	F. Rupel	0.15–0.30
			42.75	24.619		33.6898	29.22		9	36.1415	20.3712	RU	F. Rupel	0.15–0.30
			43	24.5835		33.6948	29.21		9	36.3586	19.9116	RU	F. Rupel	0.15–0.30
						33.6998	29.21		9	36.5641	19.3115	RU	F. Rupel	0.15–0.30
						33.7048	29.21		9	36.868	18.5136	RU	F. Rupel	0.15–0.30
						33.7098	29.15		9	37.002	18.2454	RU	F. Rupel	0.15–0.30
						33.7148	29.13		9	37.2714	17.7922	RU	F. Rupel	0.15–0.30
						33.7198	29.11		9	37.4489	17.6518	RU	F. Rupel	0.15–0.30
						33.7248	29.11		9	37.6927	17.1155	RU	F. Rupel	0.15–0.30
						33.7298	29.1		9	37.8051	16.8091	RU	F. Rupel	0.15–0.30
						33.7348	29.06		9	38.0898	16.4325	RU	F. Rupel	0.15–0.30
						33.7398	29.01		9	38.589	16.0558	RU	F. Rupel	0.15–0.30
						33.7448	28.92		9	38.8584	15.8707	RU	F. Rupel	0.15–0.30
						33.7498	28.95		9	39.0384	15.6792	RU	F. Rupel	0.15–0.30
						33.7548	28.87		9	39.2618	15.3409	RU	F. Rupel	0.15–0.30
						33.7598	28.74		9	39.4763	15.1621	RU	F. Rupel	0.15–0.30
						33.7648	28.76		9	39.793	14.7536	RU	F. Rupel	0.15–0.30
						33.7698	28.85		9	39.9016	14.6134	RU	F. Rupel	0.15–0.30
						33.7748	28.84		9	39.9189	14.5911	RU	F. Rupel	0.15–0.30
						33.7798	28.8		9	39.9191	14.5909	RU	F. Rupel	0.15–0.30
						33.7848	28.79		9	39.9194	-1.27099	RU	F. Rupel	0.15–0.30
						33.7898	28.83
						33.7948	28.83		11	33.5895	26.1079	BR	F. Breda	0.18
						33.7998	28.81		11	33.7543	26.0075	BR	F. Breda	0.18
						33.8048	28.67		11	33.9651	25.8068	BR	F. Breda	0.18
						33.8098	28.55		11	34.2131	25.7638	BR	F. Breda	0.18
						33.8148	28.44		11	34.4952	25.6877	BR	F. Breda	0.18
						33.8198	28.6		11	34.5	25.6529	BR	F. Breda	0.18
						33.8248	28.62		11	34.5124	25.6835	BR	F. Breda	0.18
						33.8298	28.7		11	34.6459	25.6549	BR	F. Breda	0.18
						33.8348	28.68		11	34.7062	25.642	BR	F. Breda	0.18
						33.8398	28.68		11	34.7361	25.6008	BR	F. Breda	0.18
						33.8448	28.69		11	34.753	25.5775	BR	F. Breda	0.18
						33.8498	28.71		11	34.8263	25.4765	BR	F. Breda	0.18
						33.8548	28.76		11	34.8638	25.4248	BR	F. Breda	0.18
						33.8598	28.73		11	34.881	25.4011	BR	F. Breda	0.18
						33.8648	28.68		11	34.8853	25.3952	BR	F. Breda	0.18
						33.8698	28.63		11	34.8883	25.3911	BR	F. Breda	0.18
						33.8748	28.55		11	34.8901	25.3897	BR	F. Breda	0.18
						33.8798	28.37		11	34.9003	25.382	BR	F. Breda	0.18
						33.8848	28.14		11	34.9083	25.376	BR	F. Breda	0.18
						33.8898	28.14		11	34.919	25.368	BR	F. Breda	0.18
						33.8948	28.09		11	34.9305	25.3594	BR	F. Breda	0.18
						33.8998	28.1		11	34.9365	25.3548	BR	F. Breda	0.18
						33.9048	28.12		11	34.9594	25.3377	BR	F. Breda	0.18
						33.9098	28.08		11	35.1058	25.2276	BR	F. Breda	0.18
						33.9148	28.09		11	35.1076	25.2262	BR	F. Breda	0.18
						33.9198	28.09		11	35.1097	25.2218	BR	F. Breda	0.18
						33.9248	28.05		11	35.1172	25.206	BR	F. Breda	0.18
						33.9298	27.95		11	35.2207	24.9877	BR	F. Breda	0.18
						33.9348	27.88		11	35.2228	24.9833	BR	F. Breda	0.18
						33.9398	27.82		11	35.2572	24.9106	BR	F. Breda	0.18
						33.9448	27.8		11	35.3183	24.7819	BR	F. Breda	0.18
						33.9498	27.81		11	35.4061	24.5676	BR	F. Breda	0.18
						33.9548	27.81		11	35.4825	24.6568	BR	F. Breda	0.18
						33.9598	27.84		11	35.6227	25.2175	BR	F. Breda	0.18
						33.9648	27.88		11	35.8164	25.8801	BR	F. Breda	0.18
						33.9698	27.92		11	35.9158	26.3133	BR	F. Breda	0.18
						33.9748	28.06		11	36.0083	26.6361	BR	F. Breda	0.18
						33.9798	28.09		11	36.0136	26.6348	BR	F. Breda	0.18
						33.9848	28.13		11	37.1479	25.2996	BR	F. Breda	0.18
						33.9898	28.15		11	37.2002	24.8097	BR	F. Breda	0.18
						33.9948	28.17		11	37.3251	24.4529	BR	F. Breda	0.18
						33.9998	28.16		11	37.4423	24.4275	BR	F. Breda	0.18
						34.0048	28.13		11	37.6028	24.695	BR	F. Breda	0.18
						34.0098	28.13		11	37.7558	25.0773	BR	F. Breda	0.18
						34.0148	28.16		11	37.9112	25.2684	BR	F. Breda	0.18
						34.0198	28.16		11	38.003	25.2939	BR	F. Breda	0.18
						34.0248	28.17		11	38.1431	24.8862	BR	F. Breda	0.18
						34.0298	28.1		11	38.375	24.4275	BR	F. Breda	0.18
						34.0348	28.1		11	38.5305	24.0962	BR	F. Breda	0.18
						34.0398	28.11		11	38.6834	23.6119	BR	F. Breda	0.18
						34.0448	28.13		11	38.9306	22.9111	BR	F. Breda	0.18
						34.0498	28.11		11	39.1574	22.1975	BR	F. Breda	0.18
						34.0548	28.1		11	39.4046	21.5477	BR	F. Breda	0.18
						34.0598	28.11		11	39.5983	21.1782	BR	F. Breda	0.18
						34.0648	28.24		11	39.7002	21.1272	BR	F. Breda	0.18
						34.0698	28.62		11	39.7869	21.6241	BR	F. Breda	0.18
						34.0748	28.47		11	39.9092	22.6308	BR	F. Breda	0.18
						34.0798	28.29		11	39.9189	22.7495	BR	F. Breda	0.18
						34.0848	28.01		15	39.9882	23.5992	BR	F. Breda	0.18
						34.0898	27.81		15	40.1131	24.5804	BR	F. Breda	0.18
						34.0948	27.48		15	40.1724	24.8439	BR	F. Breda	0.18
						34.0998	26.66		15	40.1722	24.8439	BR	F. Breda	0.18
						34.1048	26.41		15	40.2351	25.3617	BR	F. Breda	0.18
						34.1098	26.4		15	40.25	25.3556	BR	F. Breda	0.18
						34.1148	26.55		15	40.5	24.9936	BR	F. Breda	0.18
						34.1198	26.6		15	40.75	24.3702	BR	F. Breda	0.18
						34.1248	26.86		15	41	24.1539	BR	F. Breda	0.18
						34.1298	27.04		15	41.0193	24.2138	BR	F. Breda	0.18
						34.1348	26.98		15	41.0604	23.917	BR	F. Breda	0.18
						34.1398	26.89		15	41.1274	23.4336	BR	F. Breda	0.18
						34.1448	26.91		15	41.2421	22.1083	BR	F. Breda	0.18
						34.1498	26.95		15	41.4154	20.2735	BR	F. Breda	0.18
						34.1548	26.85		15	41.4969	19.2158	BR	F. Breda	0.18
						34.1598	26.82		15	41.6447	17.33	BR	F. Breda	0.18
						34.1648	26.66		15	41.7772	15.7117	BR	F. Breda	0.18
						34.1698	26.67		15	41.9098	14.4502	BR	F. Breda	0.18
						34.1748	26.79		15	42.1289	13.1632	BR	F. Breda	0.18
						34.1798	26.85		15	42.1952	12.8447	BR	F. Breda	0.18
						34.1848	26.86		15	42.2564	12.5261	BR	F. Breda	0.18
						34.1898	26.73		15	42.2564	12.5261	BR	F. Breda	0.18
						34.1948	26.67		15	42.3354	12.4624	BR	F. Breda	0.18
						34.1998	26.66		15	42.4093	12.7427	BR	F. Breda	0.18
						34.2048	26.67		15	42.4679	13.2015	BR	F. Breda	0.18
						34.2098	26.66		15	42.4857	14.412	BR	F. Breda	0.18
						34.2148	26.63		15	42.5673	15.9028	BR	F. Breda	0.18
						34.2198	26.58		15	42.6157	16.5909	BR	F. Breda	0.18
						34.2248	26.58		15	42.7788	17.8906	BR	F. Breda	0.18
						34.2298	26.47		15	42.9444	19.5854	BR	F. Breda	0.18
						34.2348	26.18		15	43.0158	20.5283	BR	F. Breda	0.18
						34.2398	26.11
						34.2448	26.11
						34.2498	26.14
						34.2548	26.25
						34.2598	26.16
						34.2648	26.06
						34.2698	25.97
						34.2748	26.01
						34.2798	25.9
						34.2848	25.8
						34.2898	25.58
						34.2948	25.55
						34.2998	25.5
						34.3048	25.52
						34.3098	25.62
						34.3148	25.88
						34.3198	25.92
						34.3248	25.95
						34.3298	25.94
						34.3348	25.95
						34.3398	26.03
						34.3448	26.15
						34.3498	25.87
						34.3548	25.68
						34.3598	25.65
						34.3648	25.57
						34.3698	25.46
						34.3748	25.26
						34.3798	25.17
						34.3848	25.11
						34.3898	25.03
						34.3948	24.75
						34.3998	24.53
						34.4048	24.43
						34.4098	24.42
						34.4148	24.44
						34.4198	24.34
						34.4248	24.34
						34.4298	24.44
						34.4348	24.51
						34.4398	24.69
						34.4448	24.9
						34.4498	25.04
						34.4548	24.46
						34.4598	24.32
						34.4648	23.75
						34.4698	23.6
						34.4748	23.11
						34.4798	23.31
						34.4848	23.58
						34.4898	23.69
						34.4948	23.39
						34.4998	23.05
						34.5048	22.95
						34.5098	22.62
						34.5148	22.52
						34.5198	22.44
						34.5248	22.18
						34.5298	21.88
						34.5348	21.7
						34.5398	21.42
						34.5448	21.39
						34.5498	21.62
						34.5548	21.36
						34.5598	21.74
						34.5648	21.99
						34.5698	21.73
						34.5748	21.38
						34.5798	21.16
						34.5848	20.81
						34.5898	20.32
						34.5948	19.94
						34.5998	19.64
						34.6048	19.39
						34.6098	19.05
						34.6148	18.82
						34.6198	18.61
						34.6248	18.47
						34.6298	18.19
						34.6348	17.6
						34.6398	17.52
						34.6448	17.62
						34.6498	17.89
						34.6548	18.03
						34.6598	18.18
						34.6648	18.28
						34.6698	18.51
						34.6748	18.78
						34.6798	19.12
						34.6848	19.51
						34.6898	19.94
						34.6948	20.38
						34.6998	20.8
						34.7048	21.2
						34.7098	21.61
						34.7148	22.05
						34.7198	22.59
						34.7248	23.29
						34.7298	23.81
						34.7348	23.94
						34.7398	23.94
						34.7448	23.97
						34.7498	24.07
						34.7548	24.09
						34.7598	24.16
						34.7648	24.31
						34.7698	24.46
						34.7748	24.65
						34.7798	24.86
						34.7848	25.09
						34.7898	25.18
						34.7948	25.24
						34.7998	25.41
						34.8048	25.63
						34.8098	25.85
						34.8148	25.9
						34.8198	25.99
						34.8248	26.09
						34.8298	26.04
						34.8348	25.96
						34.8398	25.87
						34.8448	25.82
						34.8498	25.81
						34.8548	25.82
						34.8598	25.74
						34.8648	25.62
						34.8698	25.59
						34.8748	25.35
						34.8798	25.32
						34.8848	25.5
						34.8898	25.59
						34.8948	25.35
						34.8998	25.19
						34.9048	25.14
						34.9098	24.74
						34.9148	24.4
						34.9198	24.43
						34.9248	24.46
						34.9298	24.62
						34.9348	24.74
						34.9398	24.78
						34.9448	24.73
						34.9498	24.79
						34.9548	24.9
						34.9598	25.11
						34.9648	24.93
						34.9698	24.72
						34.9748	24.61
						34.9798	24.73
						34.9848	24.92
						34.9898	25
						34.9948	24.97
						34.9998	24.91
						35.0048	24.91
						35.0098	24.63
						35.0148	24.52
						35.0198	24.4
						35.0248	24.2
						35.0298	24.23
						35.0348	24.28
						35.0398	24.47
						35.0448	24.21
						35.0498	24.08
						35.0548	24.09
						35.0598	24.11
						35.0648	24.1
						35.0698	24.04
						35.0748	24.14
						35.0798	24.02
						35.0848	23.71
						35.0898	23.4
						35.0948	23.24
						35.0998	23.27
						35.1048	23.45
						35.1098	23.81
						35.1148	24.45
						35.1198	24.92
						35.1248	25.15
						35.1298	24.98
						35.1348	24.6
						35.1398	24.38
						35.1448	24.31
						35.1498	24.35
						35.1548	24.38
						35.1598	24.46
						35.1648	24.5
						35.1698	24.46
						35.1748	24.16
						35.1798	23.95
						35.1848	23.7
						35.1898	23.25
						35.1948	22.91
						35.1998	22.61
						35.2048	22.58
						35.2098	22.61
						35.2148	22.79
						35.2198	22.9
						35.2248	22.9
						35.2298	22.92
						35.2348	23.13
						35.2398	23.54
						35.2448	23.48
						35.2498	23.39
						35.2548	23.4
						35.2598	23.37
						35.2648	23.3
						35.2698	23.39
						35.2748	23.55
						35.2798	23.41
						35.2848	23.37
						35.2898	23.34
						35.2948	23.34
						35.2998	23.51
						35.3048	23.52
						35.3098	23.49
						35.3148	23.47
						35.3198	23.52
						35.3248	23.78
						35.3298	23.91
						35.3348	24.25
						35.3398	24.33
						35.3448	24.45
						35.3498	24.48
						35.3548	24.44
						35.3598	24.51
						35.3648	24.54
						35.3698	24.7
						35.3748	24.99
						35.3798	25.32
						35.3848	25.37
						35.3898	25.42
						35.3948	25.39
						35.3998	25.36
						35.4048	25.37
						35.4098	25.4
						35.4148	25.41
						35.4198	25.43
						35.4248	25.47
						35.4298	25.52
						35.4348	25.6
						35.4398	25.59
						35.4448	25.57
						35.4498	25.56
						35.4548	25.54
						35.4598	25.49
						35.4648	25.44
						35.4698	25.43
						35.4748	25.42
						35.4798	25.43
						35.4848	25.39
						35.4898	25.28
						35.4948	25.24
						35.4998	25.18
						35.5048	25.14
						35.5098	25.1
						35.5148	25.15
						35.5198	25.14
						35.5248	25.16
						35.5298	25.2
						35.5348	25.16
						35.5398	25.21
						35.5448	25.18
						35.5498	25.22
						35.5548	25.11
						35.5598	25.02
						35.5648	24.95
						35.5698	24.92
						35.5748	24.9
						35.5798	24.89
						35.5848	24.92
						35.5898	24.94
						35.5948	24.95
						35.5998	24.9
						35.6048	24.91
						35.6098	24.53
						35.6148	23.62
						35.6198	23.19
						35.6248	23.22
						35.6298	23.38
						35.6348	23.78
						35.6398	24.61
						35.6448	24.53
						35.6498	24.24
						35.6548	23.93
						35.6598	23.62
						35.6648	23.45
						35.6698	23.37
						35.6748	23.41
						35.6798	23.36
						35.6848	23.05
						35.6898	22.93
						35.6948	22.88
						35.6998	22.89
						35.7048	22.9
						35.7098	22.88
						35.7148	22.98
						35.7198	23.14
						35.7248	23.28
						35.7298	23.18
						35.7348	23.12
						35.7398	23.24
						35.7448	23.51
						35.7498	23.67
						35.7548	23.85
						35.7598	24.03
						35.7648	24.12
						35.7698	24.12
						35.7748	24.18
						35.7798	24.3
						35.7848	24.35
						35.7898	24.23
						35.7948	24.07
						35.7998	23.75
						35.8048	23.69
						35.8098	23.64
						35.8148	23.56
						35.8198	23.51
						35.8248	23.47
						35.8298	23.37
						35.8348	23.27
						35.8398	23.35
						35.8448	23.47
						35.8498	23.8
						35.8548	23.93
						35.8598	23.97
						35.8648	24.22
						35.8698	24.31
						35.8748	24.64
						35.8798	24.74
						35.8848	24.91
						35.8898	24.98
						35.8948	24.89
						35.8998	24.84
						35.9048	24.8
						35.9098	24.84
						35.9148	24.95
						35.9198	24.93
						35.9248	24.78
						35.9298	24.81
						35.9348	24.99
						35.9398	25.06
						35.9448	25.18
						35.9498	25.19
						35.9548	25.16
						35.9598	25.24
						35.9648	25.31
						35.9698	25.34
						35.9748	25.27
						35.9798	25.2
						35.9848	25.07
						35.9898	25
						35.9948	24.89
						35.9998	24.77
						36.0048	24.66
						36.0098	24.04
						36.0148	22.28
						36.0198	21.82
						36.0248	22.08
						36.0298	22.5
						36.0348	22.55
						36.0398	22.64
						36.0448	22.71
						36.0498	22.78
						36.0548	22.89
						36.0598	22.94
						36.0648	22.84
						36.0698	22.08
						36.0748	22.1
						36.0798	22.56
						36.0848	22.68
						36.0898	22.47
						36.0948	22.3
						36.0998	23.09
						36.1048	24.54
						36.1098	24.64
						36.1148	24.75
						36.1198	24.78
						36.1248	24.98
						36.1298	24.86
						36.1348	24.86
						36.1398	24.78
						36.1448	24.3
						36.1498	24.07
						36.1548	24.02
						36.1598	24.08
						36.1648	24.15
						36.1698	24.24
						36.1748	24.26
						36.1798	24.19
						36.1848	24.08
						36.1898	23.94
						36.1948	23.7
						36.1998	23.57
						36.2048	23.43
						36.2098	23.46
						36.2148	23.88
						36.2198	24.08
						36.2248	23.88
						36.2298	23.82
						36.2348	23.76
						36.2398	23.75
						36.2448	23.5
						36.2498	22.27
						36.2548	22.18
						36.2598	22.78
						36.2648	24.03
						36.2698	24.69
						36.2748	24.95
						36.2798	24.98
						36.2848	24.59
						36.2898	23.53
						36.2948	21.7
						36.2998	20.26
						36.3048	19.52
						36.3098	19.2
						36.3148	19.27
						36.3198	20.36
						36.3248	21.47
						36.3298	22.08
						36.3348	22.44
						36.3398	23.84
						36.3448	24.38
						36.3498	24.16
						36.3548	23.94
						36.3598	23.92
						36.3648	23.58
						36.3698	23.55
						36.3748	23.5
						36.3798	23.51
						36.3848	23.61
						36.3898	23.35
						36.3948	23.14
						36.3998	23
						36.4048	22.72
						36.4098	22.59
						36.4148	22.58
						36.4198	22.59
						36.4248	22.67
						36.4298	22.66
						36.4348	22.7
						36.4398	22.76
						36.4448	22.8
						36.4498	22.92
						36.4548	22.98
						36.4598	23.04
						36.4648	23.06
						36.4698	23.06
						36.4748	22.89
						36.4798	23.02
						36.4848	23.15
						36.4898	23.22
						36.4948	23.31
						36.4998	23.41
						36.5048	23.61
						36.5098	23.66
						36.5148	23.75
						36.5198	23.83
						36.5248	23.95
						36.5298	24
						36.5348	23.93
						36.5398	23.71
						36.5448	23.43
						36.5498	23.34
						36.5548	23.05
						36.5598	22.73
						36.5648	22.72
						36.5698	22.39
						36.5748	21.97
						36.5798	21.17
						36.5848	20.14
						36.5898	20.07
						36.5948	20.3
						36.5998	20.88
						36.6048	20.39
						36.6098	19.89
						36.6148	19.37
						36.6198	18.54
						36.6248	18.05
						36.6298	18.16
						36.6348	18.48
						36.6398	18.73
						36.6448	19.11
						36.6498	19
						36.6548	19.2
						36.6598	20.07
						36.6648	20.63
						36.6698	21.01
						36.6748	21.18
						36.6798	20.98
						36.6848	20.98
						36.6898	21.11
						36.6948	21.46
						36.6998	22.41
						36.7048	21.86
						36.7098	20.6
						36.7148	19.32
						36.7198	19.27
						36.7248	20.04
						36.7298	20.86
						36.7348	21.36
						36.7398	22
						36.7448	22.48
						36.7498	22.92
						36.7548	23.52
						36.7598	23.6
						36.7648	23.76
						36.7698	23.92
						36.7748	24.06
						36.7798	24.23
						36.7848	24.26
						36.7898	24.22
						36.7948	24.19
						36.7998	23.9
						36.8048	23.67
						36.8098	23.49
						36.8148	23.41
						36.8198	23.46
						36.8248	23.56
						36.8298	23.58
						36.8348	23.61
						36.8398	23.71
						36.8448	23.8
						36.8498	23.85
						36.8548	23.9
						36.8598	23.68
						36.8648	23.53
						36.8698	23.2
						36.8748	22.61
						36.8798	22.59
						36.8848	23.18
						36.8898	23.31
						36.8948	23.26
						36.8998	23.23
						36.9048	23.09
						36.9098	23.05
						36.9148	23.05
						36.9198	23.31
						36.9248	23.34
						36.9298	23.36
						36.9348	23.24
						36.9398	23.21
						36.9448	23.19
						36.9498	23.11
						36.9548	23.05
						36.9598	23.05
						36.9648	23.05
						36.9698	22.98
						36.9748	22.82
						36.9798	22.66
						36.9848	22.37
						36.9898	21.73
						36.9948	19.3
						36.9998	17.46
						37.0048	16.79
						37.0098	15.88
						37.0148	15.52
						37.0198	15.61
						37.0248	15.48
						37.0298	15.53
						37.0348	15.94
						37.0398	19.63
						37.0448	20.68
						37.0498	21.55
						37.0548	22.01
						37.0598	22.02
						37.0648	21.98
						37.0698	21.84
						37.0748	21.66
						37.0798	21.41
						37.0848	21.33
						37.0898	20.93
						37.0948	19.97
						37.0998	20.52
						37.1048	21.28
						37.1098	21.28
						37.1148	20.92
						37.1198	20.61
						37.1248	20.48
						37.1298	20.39
						37.1348	20.23
						37.1398	20.3
						37.1448	20.37
						37.1498	20.2
						37.1548	19.86
						37.1598	19.3
						37.1648	19.14
						37.1698	18.57
						37.1748	18.01
						37.1798	17.29
						37.1848	16.78
						37.1898	16.75
						37.1948	17.95
						37.1998	18.92
						37.2048	19.07
						37.2098	19.42
						37.2148	19.47
						37.2198	19.92
						37.2248	20.14
						37.2298	20.32
						37.2348	20.69
						37.2398	20.76
						37.2448	20.81
						37.2498	20.86
						37.2548	20.32
						37.2598	19.27
						37.2648	18.48
						37.2698	16.82
						37.2748	16.86
						37.2798	16.98
						37.2848	17.45
						37.2898	18.27
						37.2948	18.52
						37.2998	17.57
						37.3048	17.18
						37.3098	16.87
						37.3148	16.42
						37.3198	16.41
						37.3248	17.68
						37.3298	19.57
						37.3348	20.81
						37.3398	21.03
						37.3448	21.93
						37.3498	23.16
						37.3548	22.65
						37.3598	21.78
						37.3648	21.27
						37.3698	20.75
						37.3748	20.59
						37.3798	20.56
						37.3848	20.67
						37.3898	20.9
						37.3948	21.26
						37.3998	21.49
						37.4048	20.63
						37.4098	20.11
						37.4148	20.04
						37.4198	20.5
						37.4248	20.92
						37.4298	21.88
						37.4348	22.09
						37.4398	21.97
						37.4448	22.01
						37.4498	22.53
						37.4548	22.95
						37.4598	23.34
						37.4648	23.21
						37.4698	23.09
						37.4748	23.04
						37.4798	22.65
						37.4848	22.62
						37.4898	22.58
						37.4948	22.58
						37.4998	22.51
						37.5048	22.3
						37.5098	22.14
						37.5148	21.87
						37.5198	21.11
						37.5248	21.19
						37.5298	21.6
						37.5348	21.71
						37.5398	22.24
						37.5448	22.86
						37.5498	23.15
						37.5548	23.37
						37.5598	23.49
						37.5648	23.68
						37.5698	23.76
						37.5748	23.86
						37.5798	23.98
						37.5848	24.06
						37.5898	24.31
						37.5948	24.01
						37.5998	24.13
						37.6048	23.93
						37.6098	23.78
						37.6148	23.82
						37.6198	23.83
						37.6248	23.59
						37.6298	23.27
						37.6348	22.89
						37.6398	22.58
						37.6448	21.93
						37.6498	21.03
						37.6548	20.19
						37.6598	19.34
						37.6648	18.96
						37.6698	17.86
						37.6748	16.66
						37.6798	16.13
						37.6848	15.39
						37.6898	15.2
						37.6948	16.66
						37.6998	18.04
						37.7048	17.96
						37.7098	19.03
						37.7148	20.03
						37.7198	21.45
						37.7248	22.87
						37.7298	24.08
						37.7348	24.08
						37.7398	24.1
						37.7448	24.06
						37.7498	24.14
						37.7548	24.24
						37.7598	24.29
						37.7648	24.31
						37.7698	24.4
						37.7748	24.27
						37.7798	24.06
						37.7848	23.14
						37.7898	22.62
						37.7948	22.67
						37.7998	22.84
						37.8048	23.22
						37.8098	23.6
						37.8148	23.66
						37.8198	23.86
						37.8248	24.07
						37.8298	24.04
						37.8348	23.75
						37.8398	23.39
						37.8448	23.12
						37.8498	22.19
						37.8548	20.32
						37.8598	17.85
						37.8648	17.37
						37.8698	17.27
						37.8748	17.11
						37.8798	16.79
						37.8848	16.23
						37.8898	15.23
						37.8948	14.54
						37.8998	14.43
						37.9048	14.6
						37.9098	15.34
						37.9148	16.92
						37.9198	17.46
						37.9248	17.66
						37.9298	16.84
						37.9348	16.12
						37.9398	16.26
						37.9448	17.84
						37.9498	20.26
						37.9548	21.84
						37.9598	22.35
						37.9648	22.53
						37.9698	22.9
						37.9748	23.43
						37.9798	23.94
						37.9848	24.57
						37.9898	24.51
						37.9948	24.87
						37.9998	24.44
						38.0048	23.97
						38.0098	23.8
						38.0148	23.85
						38.0198	24.19
						38.0248	24.86
						38.0298	24.84
						38.0348	24.83
						38.0398	24.83
						38.0448	24.12
						38.0498	23.63
						38.0548	23.23
						38.0598	23.16
						38.0648	23.2
						38.0698	23.17
						38.0748	23.23
						38.0798	23.31
						38.0848	23.81
						38.0898	23.89
						38.0948	23.88
						38.0998	24.01
						38.1048	24.19
						38.1098	24.16
						38.1148	23.86
						38.1198	23.42
						38.1248	23.12
						38.1298	22.88
						38.1348	22.47
						38.1398	22.16
						38.1448	22.15
						38.1498	22.19
						38.1548	22.34
						38.1598	22.28
						38.1648	22.13
						38.1698	22.02
						38.1748	21.87
						38.1798	21.84
						38.1848	21.88
						38.1898	21.86
						38.1948	21.54
						38.1998	21.36
						38.2048	21.35
						38.2098	21.32
						38.2148	21.37
						38.2198	21.5
						38.2248	21.53
						38.2298	21.56
						38.2348	21.74
						38.2398	22.14
						38.2448	22.37
						38.2498	22.82
						38.2548	23.27
						38.2598	23.47
						38.2648	23.39
						38.2698	23.42
						38.2748	23.39
						38.2798	23.49
						38.2848	23.6
						38.2898	23.7
						38.2948	23.69
						38.2998	23.7
						38.3048	23.73
						38.3098	23.75
						38.3148	23.72
						38.3198	23.96
						38.3248	24.39
						38.3298	24.32
						38.3348	24.29
						38.3398	24.23
						38.3448	24.18
						38.3498	24.15
						38.3548	24.16
						38.3598	24.09
						38.3648	24.07
						38.3698	24.43
						38.3748	24.52
						38.3798	24.63
						38.3848	24.69
						38.3898	24.7
						38.3948	24.82
						38.3998	24.85
						38.4048	24.76
						38.4098	24.81
						38.4148	24.95
						38.4198	24.99
						38.4248	25.07
						38.4298	25.07
						38.4348	25.13
						38.4398	25.18
						38.4448	25.2
						38.4498	25.24
						38.4548	25.24
						38.4598	25.29
						38.4648	25.28
						38.4698	25.44
						38.4748	25.66
						38.4798	25.72
						38.4848	25.74
						38.4898	25.75
						38.4948	25.84
						38.4998	25.78
						38.5048	25.8
						38.5098	25.79
						38.5148	25.76
						38.5198	25.82
						38.5248	25.85
						38.5298	25.84
						38.5348	26
						38.5398	26.04
						38.5448	26.12
						38.5498	26.12
						38.5548	26.11
						38.5598	26.15
						38.5648	26
						38.5698	25.8
						38.5748	25.79
						38.5798	25.88
						38.5848	25.77
						38.5898	25.79
						38.5948	25.73
						38.5998	25.47
						38.6048	25.36
						38.6098	25.35
						38.6148	24.79
						38.6198	24.45
						38.6248	24.14
						38.6298	23.77
						38.6348	23.79
						38.6398	24.26
						38.6448	25.17
						38.6498	25.62
						38.6548	25.59
						38.6598	25.53
						38.6648	25.41
						38.6698	25.49
						38.6748	25.51
						38.6798	25.46
						38.6848	25.5
						38.6898	25.54
						38.6948	25.62
						38.6998	25.76
						38.7048	25.81
						38.7098	25.83
						38.7148	25.81
						38.7198	25.82
						38.7248	25.78
						38.7298	25.79
						38.7348	25.83
						38.7398	25.86
						38.7448	25.86
						38.7498	25.84
						38.7548	25.84
						38.7598	25.86
						38.7648	26.04
						38.7698	26.14
						38.7748	26.15
						38.7798	26.17
						38.7848	26.12
						38.7898	26.04
						38.7948	25.76
						38.7998	25.71
						38.8048	25.4
						38.8098	25.1
						38.8148	24.83
						38.8198	24.66
						38.8248	24.32
						38.8298	23.86
						38.8348	23.18
						38.8398	22.26
						38.8448	20.43
						38.8498	17.61
						38.8548	15.88
						38.8598	14.15
						38.8648	12.25
						38.8698	10.3
						38.8748	9.63
						38.8798	9.63
						38.8848	9.66
						38.8898	9.76
						38.8948	9.84
						38.8998	10.21
						38.9048	11.16
						38.9098	12.43
						38.9148	13.74
						38.9198	13.81
						38.9248	13.49
						38.9298	13.45
						38.9348	13.53
						38.9398	14.63
						38.9448	15.59
						38.9498	16.57
						38.9548	16.92
						38.9598	16.98
						38.9648	17.5
						38.9698	19.23
						38.9748	21.22
						38.9798	21.91
						38.9848	22.27
						38.9898	22.5
						38.9948	22.54
						38.9998	22.7
						39.0048	22.69
						39.0098	22.73
						39.0148	22.78
						39.0198	22.83
						39.0248	22.94
						39.0298	23.03
						39.0348	23.16
						39.0398	23.35
						39.0448	23.42
						39.0498	23.52
						39.0548	23.37
						39.0598	22.71
						39.0648	22.56
						39.0698	23.21
						39.0748	22.48
						39.0798	20.42
						39.0848	20.44
						39.0898	20.78
						39.0948	21.49
						39.0998	22.57
						39.1048	23.47
						39.1098	23.81
						39.1148	24.18
						39.1198	24.6
						39.1248	24.71
						39.1298	24.83
						39.1348	25.16
						39.1398	25.19
						39.1448	25.29
						39.1498	25.39
						39.1548	25.44
						39.1598	25.47
						39.1648	25.47
						39.1698	25.47
						39.1748	25.52
						39.1798	25.49
						39.1848	25.51
						39.1898	25.52
						39.1948	25.54
						39.1998	25.48
						39.2048	25.52
						39.2098	25.51
						39.2148	25.55
						39.2198	25.53
						39.2248	25.5
						39.2298	25.58
						39.2348	25.57
						39.2398	25.43
						39.2448	25.29
						39.2498	25.36
						39.2548	25.49
						39.2598	25.71
						39.2648	25.97
						39.2698	26.22
						39.2748	25.99
						39.2798	25.68
						39.2848	25.48
						39.2898	25.29
						39.2948	25.31
						39.2998	25.49
						39.3048	25.38
						39.3098	25.38
						39.3148	25.51
						39.3198	25.51
						39.3248	25.45
						39.3298	25.5
						39.3348	25.47
						39.3398	25.49
						39.3448	25.53
						39.3498	25.44
						39.3548	25.41
						39.3598	25.55
						39.3648	25.68
						39.3698	25.84
						39.3748	25.92
						39.3798	25.94
						39.3848	25.86
						39.3898	25.85
						39.3948	25.92
						39.3998	25.9
						39.4048	25.8
						39.4098	25.66
						39.4148	25.63
						39.4198	25.62
						39.4248	25.6
						39.4298	25.61
						39.4348	25.62
						39.4398	25.64
						39.4448	25.67
						39.4498	25.58
						39.4548	25.58
						39.4598	25.69
						39.4648	25.7
						39.4698	25.72
						39.4748	25.71
						39.4798	25.73
						39.4848	25.73
						39.4898	25.7
						39.4948	25.62
						39.4998	25.56
						39.5048	25.47
						39.5098	25.42
						39.5148	25.3
						39.5198	25.28
						39.5248	25.35
						39.5298	25.33
						39.5348	25.23
						39.5398	25.19
						39.5448	25.21
						39.5498	25.2
						39.5548	25
						39.5598	24.96
						39.5648	24.94
						39.5698	24.88
						39.5748	24.88
						39.5798	24.85
						39.5848	24.79
						39.5898	24.72
						39.5948	24.75
						39.5998	24.66
						39.6048	24.6
						39.6098	24.54
						39.6148	24.55
						39.6198	24.54
						39.6248	24.47
						39.6298	24.41
						39.6348	24.39
						39.6398	24.35
						39.6448	24.34
						39.6498	24.33
						39.6548	24.35
						39.6598	24.34
						39.6648	24.37
						39.6698	24.39
						39.6748	24.45
						39.6798	24.5
						39.6848	24.52
						39.6898	24.5
						39.6948	24.46
						39.6998	24.45
						39.7048	24.45
						39.7098	24.49
						39.7148	24.48
						39.7198	24.43
						39.7248	24.44
						39.7298	24.47
						39.7348	24.48
						39.7398	24.43
						39.7448	24.42
						39.7498	24.4
						39.7548	24.49
						39.7598	24.51
						39.7648	24.56
						39.7698	24.6
						39.7748	24.67
						39.7798	24.75
						39.7848	24.78
						39.7898	24.83
						39.7948	24.89
						39.7998	24.97
						39.8048	25.03
						39.8098	25.07
						39.8148	25.09
						39.8198	25.14
						39.8248	25.2
						39.8298	25.24
						39.8348	25.32
						39.8398	25.36
						39.8448	25.43
						39.8498	25.46
						39.8548	25.49
						39.8598	25.54
						39.8648	25.6
						39.8698	25.6
						39.8748	25.56
						39.8798	25.47
						39.8848	25.46
						39.8898	25.49
						39.8948	25.56
						39.8998	25.54
						39.9048	25.6
						39.9098	25.61
						39.9148	25.63
						39.9198	25.7
						39.9248	25.73
						39.9298	25.69
						39.9348	25.59
						39.9398	25.54
						39.9448	25.56
						39.9498	25.62
						39.9548	25.67
						39.9598	25.73
						39.9648	25.8
						39.9698	25.78
						39.9748	25.77
						39.9798	25.78
						39.9848	25.8
						39.9898	25.79
						39.9948	25.77
						39.9998	25.76
						40.0048	25.72
						40.0098	25.72
						40.0148	25.74
						40.0198	25.7
						40.0248	25.61
						40.0298	25.68
						40.0348	25.61
						40.0398	25.68
						40.0448	25.57
						40.0498	25.52
						40.0548	25.56
						40.0598	25.42
						40.0648	25.35
						40.0698	25.59
						40.0748	25.45
						40.0798	25.23
						40.0848	25.31
						40.0898	25.45
						40.0948	25.29
						40.0998	25.17
						40.1048	25.04
						40.1098	25.04
						40.1148	25.12
						40.1198	24.95
						40.1248	24.93
						40.1298	25.1
						40.1348	24.85
						40.1398	24.98
						40.1448	25.1
						40.1498	24.78
						40.1548	24.89
						40.1598	25.14
						40.1648	24.88
						40.1698	24.74
						40.1748	24.92
						40.1798	24.87
						40.1848	24.93
						40.1898	24.9
						40.1948	24.92
						40.1998	24.75
						40.2048	24.87
						40.2098	25.12
						40.2148	24.49
						40.2198	24.54
						40.2248	25.03
						40.2298	25.27
						40.2348	25.12
						40.2398	25.09
						40.2448	25.13
						40.2498	25
						40.2548	24.93
						40.2598	25.11
						40.2648	24.97
						40.2698	25.02
						40.2748	25.07
						40.2798	24.75
						40.2848	24.78
						40.2898	24.88
						40.2948	24.84
						40.2998	24.85
						40.3048	24.95
						40.3098	24.94
						40.3148	24.91
						40.3198	24.88
						40.3248	24.83
						40.3298	24.79
						40.3348	24.7
						40.3398	24.72
						40.3448	24.71
						40.3498	24.59
						40.3548	24.57
						40.3598	24.57
						40.3648	24.5
						40.3698	24.49
						40.3748	24.55
						40.3798	24.49
						40.3848	24.36
						40.3898	24.44
						40.3948	24.53
						40.3998	24.53
						40.4048	24.52
						40.4098	24.47
						40.4148	24.5
						40.4198	24.54
						40.4248	24.47
						40.4298	24.41
						40.4348	24.47
						40.4398	24.62
						40.4448	24.58
						40.4498	24.73
						40.4548	24.78
						40.4598	24.74
						40.4648	24.74
						40.4698	24.78
						40.4748	24.82
						40.4798	24.64
						40.4848	24.48
						40.4898	24.36
						40.4948	24.32
						40.4998	24.31
						40.5048	23.99
						40.5098	23.97
						40.5148	23.95
						40.5198	24.02
						40.5248	24.13
						40.5298	24.22
						40.5348	24.24
						40.5398	24.18
						40.5448	23.99
						40.5498	23.86
						40.5548	23.68
						40.5598	23.62
						40.5648	23.55
						40.5698	23.6
						40.5748	23.63
						40.5798	23.68
						40.5848	23.74
						40.5898	23.78
						40.5948	23.8
						40.5998	23.76
						40.6048	23.69
						40.6098	23.7
						40.6148	23.73
						40.6198	23.75
						40.6248	23.85
						40.6298	23.88
						40.6348	23.74
						40.6398	23.47
						40.6448	23.35
						40.6498	23.34
						40.6548	23.32
						40.6598	23.3
						40.6648	23.39
						40.6698	23.25
						40.6748	23.11
						40.6798	23.07
						40.6848	22.97
						40.6898	22.87
						40.6948	22.82
						40.6998	22.53
						40.7048	22.31
						40.7098	22.3
						40.7148	22.34
						40.7198	22.37
						40.7248	22.42
						40.7298	22.41
						40.7348	22.4
						40.7398	22.34
						40.7448	22.33
						40.7498	22.38
						40.7548	22.51
						40.7598	22.68
						40.7648	22.69
						40.7698	22.75
						40.7748	22.76
						40.7798	22.92
						40.7848	23.04
						40.7898	23.12
						40.7948	23.06
						40.7998	22.98
						40.8048	22.79
						40.8098	22.69
						40.8148	22.41
						40.8198	22.16
						40.8248	22.06
						40.8298	22.1
						40.8348	22.13
						40.8398	22.16
						40.8448	22.08
						40.8498	21.85
						40.8548	21.62
						40.8598	21.49
						40.8648	21.45
						40.8698	21.53
						40.8748	21.65
						40.8798	21.73
						40.8848	21.64
						40.8898	21.64
						40.8948	21.67
						40.8998	21.79
						40.9048	21.76
						40.9098	21.65
						40.9148	21.49
						40.9198	21.47
						40.9248	21.58
						40.9298	21.59
						40.9348	21.44
						40.9398	21.27
						40.9448	21.13
						40.9498	20.86
						40.9548	20.82
						40.9598	20.87
						40.9648	20.69
						40.9698	20.68
						40.9748	20.82
						40.9798	20.71
						40.9848	20.76
						40.9898	20.7
						40.9948	20.74
						40.9998	21.01
						41.0048	21.12
						41.0098	21.11
						41.0148	21.29
						41.0198	21.37
						41.0248	21.56
						41.0298	21.69
						41.0348	21.89
						41.0398	21.89
						41.0448	21.79
						41.0498	21.78
						41.0548	21.77
						41.0598	21.91
						41.0648	22.15
						41.0698	22.43
						41.0748	22.73
						41.0798	22.99
						41.0848	23.06
						41.0898	23.09
						41.0948	23.19
						41.0998	23.43
						41.1048	23.68
						41.1098	23.68
						41.1148	23.74
						41.1198	23.72
						41.1248	23.83
						41.1298	23.73
						41.1348	23.74
						41.1398	23.87
						41.1448	23.99
						41.1498	24.12
						41.1548	24.23
						41.1598	24.37
						41.1648	24.39
						41.1698	24.4
						41.1748	24.34
						41.1798	24.05
						41.1848	24.01
						41.1898	24.02
						41.1948	23.97
						41.1998	23.93
						41.2048	23.76
						41.2098	23.77
						41.2148	23.88
						41.2198	24.03
						41.2248	24.19
						41.2298	23.99
						41.2348	23.97
						41.2398	23.76
						41.2448	23.71
						41.2498	23.7
						41.2548	23.54
						41.2598	23.35
						41.2648	23.34
						41.2698	23.51
						41.2748	23.48
						41.2798	23.44
						41.2848	23.41
						41.2898	23.36
						41.2948	23.34
						41.2998	23.31
						41.3048	23.27
						41.3098	23.29
						41.3148	23.45
						41.3198	23.65
						41.3248	23.79
						41.3298	23.76
						41.3348	23.58
						41.3398	23.58
						41.3448	23.59
						41.3498	23.6
						41.3548	23.61
						41.3598	23.59
						41.3648	23.57
						41.3698	23.63
						41.3748	23.64
						41.3798	23.8
						41.3848	24.05
						41.3898	24.04
						41.3948	23.78
						41.3998	23.8
						41.4048	23.73
						41.4098	23.72
						41.4148	23.76
						41.4198	23.83
						41.4248	23.45
						41.4298	23.38
						41.4348	23.17
						41.4398	23.12
						41.4448	23.22
						41.4498	23.33
						41.4548	23.69
						41.4598	23.59
						41.4648	23.18
						41.4698	23.08
						41.4748	22.97
						41.4798	22.94
						41.4848	22.76
						41.4898	22.77
						41.4948	22.69
						41.4998	22.61
						41.5048	22.49
						41.5098	22.47
						41.5148	22.34
						41.5198	22.33
						41.5248	22.17
						41.5298	22.14
						41.5348	22.15
						41.5398	22.15
						41.5448	22.2
						41.5498	22.23
						41.5548	22.43
						41.5598	22.65
						41.5648	22.76
						41.5698	22.64
						41.5748	22.55
						41.5798	22.48
						41.5848	22.5
						41.5898	22.62
						41.5948	22.71
						41.5998	22.68
						41.6048	22.82
						41.6098	23.01
						41.6148	23.08
						41.6198	23.21
						41.6248	23.46
						41.6298	23.33
						41.6348	23.28
						41.6398	23.34
						41.6448	23.46
						41.6498	23.5
						41.6548	23.72
						41.6598	23.76
						41.6648	23.79
						41.6698	23.97
						41.6748	24.15
						41.6798	24.14
						41.6848	23.97
						41.6898	23.86
						41.6948	23.9
						41.6998	24.15
						41.7048	23.84
						41.7098	23.71
						41.7148	23.7
						41.7198	23.69
						41.7248	23.77
						41.7298	23.75
						41.7348	23.72
						41.7398	23.83
						41.7448	23.83
						41.7498	23.88
						41.7548	23.67
						41.7598	23.56
						41.7648	23.47
						41.7698	23.45
						41.7748	23.3
						41.7798	23.23
						41.7848	23.26
						41.7898	23.3
						41.7948	23.15
						41.7998	23.06
						41.8048	23.02
						41.8098	22.94
						41.8148	22.85
						41.8198	22.8
						41.8248	22.82
						41.8298	22.53
						41.8348	22.56
						41.8398	22.62
						41.8448	22.64
						41.8498	22.61
						41.8548	22.56
						41.8598	22.53
						41.8648	22.5
						41.8698	22.43
						41.8748	22.36
						41.8798	22.45
						41.8848	22.33
						41.8898	22.29
						41.8948	22.32
						41.8998	22.45
						41.9048	22.32
						41.9098	22.05
						41.9148	22.02
						41.9198	22.05
						41.9248	22.05
						41.9298	22.05
						41.9348	22.03
						41.9398	22.09
						41.9448	22.31
						41.9498	22.24
						41.9548	22.23
						41.9598	22.33
						41.9648	22.25
						41.9698	22.22
						41.9748	22.2
						41.9798	22.14
						41.9848	22.1
						41.9898	22.08
						41.9948	22.25
						41.9998	22.2
						42.0048	22.17
						42.0098	22.29
						42.0148	22.42
						42.0198	22.36
						42.0248	22.39
						42.0298	22.18
						42.0348	22
						42.0398	21.81
						42.0448	21.75
						42.0498	21.68
						42.0548	21.6
						42.0598	21.43
						42.0648	21.37
						42.0698	21.52
						42.0748	21.54
						42.0798	21.65
						42.0848	21.78
						42.0898	21.94
						42.0948	22.02
						42.0998	21.75
						42.1048	21.65
						42.1098	21.66
						42.1148	21.67
						42.1198	21.7
						42.1248	21.77
						42.1298	21.81
						42.1348	21.92
						42.1398	22.03
						42.1448	21.97
						42.1498	22
						42.1548	22.07
						42.1598	22.16
						42.1648	22.18
						42.1698	22.19
						42.1748	22.24
						42.1798	22.27
						42.1848	22.33
						42.1898	22.35
						42.1948	22.35
						42.1998	22.51
						42.2048	22.4
						42.2098	22.55
						42.2148	22.57
						42.2198	22.61
						42.2248	22.69
						42.2298	22.85
						42.2348	23.08
						42.2398	23.17
						42.2448	23.18
						42.2498	23.16
						42.2548	23.22
						42.2598	23.33
						42.2648	23.51
						42.2698	23.54
						42.2748	23.43
						42.2798	23.4
						42.2848	23.48
						42.2898	23.65
						42.2948	23.66
						42.2998	23.66
						42.3048	23.69
						42.3098	23.7
						42.3148	23.71
						42.3198	23.64
						42.3248	23.64
						42.3298	23.79
						42.3348	23.58
						42.3398	23.64
						42.3448	23.54
						42.3498	23.66
						42.3548	23.61
						42.3598	23.44
						42.3648	23.31
						42.3698	23.14
						42.3748	22.74
						42.3798	22.63
						42.3848	22.7
						42.3898	22.67
						42.3948	22.67
