# Supplementary material for: Extreme river flood exposes latent erosion risk
Source: Nature. 2025 Jul 10;644(8076):391–7. doi: 10.1038/s41586-025-09305-3 (PMC12350176; doi:10.1038/s41586-025-09305-3)
Supplement: Supplementary file 3 — Source Data Fig. 3 [file 41586_2025_9305_MOESM3_ESM.xlsx]

## Sheet: Panel g
River chainage (km)	water level
36.7	35.5779
36.71	35.5735
36.72	35.5923
36.73	35.6171
36.74	35.6217
36.75	35.6578
36.76	35.5903
36.77	35.5361
36.78	35.4886
36.79	35.4841
36.8	35.491
36.81	35.5297
36.82	35.5514
36.83	35.4944
36.84	35.4628
36.85	35.4699
36.86	35.4741
36.87	35.4927
36.88	35.5023
36.89	35.4999
36.9	35.4234
36.91	35.399
36.92	35.4145
36.93	35.4592
36.94	35.4807
36.95	35.4619
36.96	35.4098
36.97	35.363
36.98	35.3546
36.99	35.3482
37	35.3852

## Sheet: Panel h
River Chainage_km	X_RD_m	Y_RD_m	Feb2021 (Before)	Jul2021 (After)
36.7	180811	333349	25.0736	23.8632
36.7001	180811	333350	25.0751	23.8633
36.701	180811	333350	25.1003	23.8676
36.7011	180811	333350	25.1057	23.8694
36.702	180812	333351	25.1453	23.8942
36.7021	180812	333351	25.1518	23.8983
36.703	180812	333352	25.2023	23.9026
36.7031	180812	333352	25.2076	23.9043
36.704	180812	333353	25.2292	23.9193
36.7041	180812	333353	25.23	23.9234
36.705	180813	333354	25.2395	23.9544
36.7051	180813	333354	25.2411	23.959
36.706	180813	333355	25.207	23.9949
36.7061	180813	333355	25.1962	24
36.707	180814	333356	25.1169	24.0413
36.7071	180814	333356	25.1056	24.0483
36.708	180814	333357	25.0583	24.0904
36.7081	180814	333357	25.0627	24.0957
36.709	180814	333358	25.0571	24.1323
36.7091	180814	333358	25.0578	24.138
36.71	180815	333359	25.0788	24.1823
36.7101	180815	333359	25.0843	24.1901
36.711	180815	333359	25.1221	24.2423
36.7111	180815	333360	25.1268	24.2481
36.712	180816	333360	25.175	24.2795
36.7121	180816	333361	25.1815	24.2837
36.713	180816	333361	25.1847	24.3036
36.7131	180816	333361	25.1898	24.3049
36.714	180816	333362	25.1627	24.3236
36.7141	180816	333362	25.1541	24.324
36.715	180817	333363	25.0734	24.3552
36.7151	180817	333363	25.06	24.3619
36.716	180817	333364	25.0611	24.3882
36.7161	180817	333364	25.0626	24.3948
36.717	180818	333365	25.0866	24.4233
36.7171	180818	333365	25.0923	24.4237
36.718	180818	333366	25.1264	24.4445
36.7181	180818	333366	25.1301	24.4476
36.719	180818	333367	25.1766	24.4473
36.7191	180818	333367	25.1843	24.4471
36.72	180819	333368	25.2196	24.4648
36.7201	180819	333368	25.2207	24.4718
36.721	180819	333369	25.2268	24.4981
36.7211	180819	333369	25.2226	24.5023
36.722	180820	333370	25.181	24.526
36.7221	180820	333370	25.1629	24.5307
36.723	180820	333370	25.0111	24.599
36.7231	180820	333371	24.9807	24.609
36.724	180820	333371	24.8849	24.6415
36.7241	180820	333372	24.8813	24.6447
36.725	180821	333372	24.8847	24.6199
36.7251	180821	333372	24.8887	24.6199
36.726	180821	333373	24.9235	24.6328
36.7261	180821	333373	24.9271	24.6375
36.727	180822	333374	24.9591	24.65
36.7271	180822	333374	24.965	24.65
36.728	180822	333375	24.9971	24.6595
36.7281	180822	333375	25.0016	24.66
36.729	180822	333376	25.0328	24.6568
36.7291	180822	333376	25.0362	24.6557
36.73	180823	333377	25.0359	24.6454
36.7301	180823	333377	25.0342	24.643
36.731	180823	333378	25.0267	24.6209
36.7311	180823	333378	25.0273	24.6184
36.732	180824	333379	25.0368	24.592
36.7321	180824	333379	25.0346	24.5845
36.733	180824	333380	25.0004	24.5451
36.7331	180824	333380	24.9877	24.541
36.734	180824	333381	24.8131	24.5049
36.7341	180824	333381	24.7873	24.4996
36.735	180825	333381	24.7683	24.4765
36.7351	180825	333382	24.7686	24.4701
36.736	180825	333382	24.7807	24.4112
36.7361	180825	333382	24.7839	24.403
36.737	180826	333383	24.8098	24.3728
36.7371	180826	333383	24.814	24.3697
36.738	180826	333384	24.8551	24.3586
36.7381	180826	333384	24.8614	24.3569
36.739	180826	333385	24.878	24.3406
36.7391	180826	333385	24.8774	24.3379
36.74	180827	333386	24.87	24.2992
36.7401	180827	333386	24.8685	24.2915
36.741	180827	333387	24.878	24.2491
36.7411	180827	333387	24.8739	24.2434
36.742	180828	333388	24.8406	24.1972
36.7421	180828	333388	24.8341	24.1893
36.743	180828	333389	24.7866	24.1386
36.7431	180828	333389	24.7777	24.1319
36.744	180828	333390	24.7813	24.0887
36.7441	180829	333390	24.7855	24.0845
36.745	180829	333391	24.8159	24.0498
36.7451	180829	333391	24.8209	24.0414
36.746	180829	333392	24.8574	23.9972
36.7461	180829	333392	24.8636	23.9918
36.747	180830	333392	24.8976	23.9526
36.7471	180830	333393	24.8987	23.944
36.748	180830	333393	24.8999	23.8805
36.7481	180830	333393	24.8984	23.8729
36.749	180831	333394	24.8488	23.811
36.7491	180831	333394	24.8333	23.8004
36.75	180831	333395	24.7835	23.746
36.7501	180831	333395	24.7775	23.7407
36.751	180831	333396	24.7175	23.7128
36.7511	180831	333396	24.7054	23.7098
36.752	180832	333397	24.6887	23.6887
36.7521	180832	333397	24.6915	23.6843
36.753	180832	333398	24.7319	23.6774
36.7531	180832	333398	24.7382	23.6745
36.754	180833	333399	24.7804	23.6596
36.7541	180833	333399	24.7863	23.6664
36.755	180833	333400	24.8184	23.7103
36.7551	180833	333400	24.8217	23.7171
36.756	180833	333401	24.8484	23.7699
36.7561	180833	333401	24.8545	23.7737
36.757	180834	333402	24.8751	23.7895
36.7571	180834	333402	24.8745	23.7931
36.758	180834	333402	24.8823	23.794
36.7581	180834	333403	24.8831	23.7941
36.759	180835	333403	24.8766	23.8453
36.7591	180835	333404	24.8711	23.8537
36.76	180835	333404	24.7809	23.8642
36.7601	180835	333404	24.767	23.8673
36.761	180835	333405	24.6902	23.875
36.7611	180835	333405	24.6845	23.8768
36.762	180836	333406	24.678	23.8435
36.7621	180836	333406	24.679	23.8359
36.763	180836	333407	24.7055	23.8262
36.7631	180836	333407	24.7182	23.8269
36.764	180837	333408	24.7729	23.833
36.7641	180837	333408	24.7752	23.8342
36.765	180837	333409	24.8178	23.8387
36.7651	180837	333409	24.8252	23.8439
36.766	180837	333410	24.8481	23.872
36.7661	180838	333410	24.8479	23.884
36.767	180838	333411	24.8593	23.9449
36.7671	180838	333411	24.8641	23.9476
36.768	180838	333412	24.8922	23.9877
36.7681	180838	333412	24.8968	23.9926
36.769	180839	333412	24.885	24.0024
36.7691	180839	333413	24.8762	24.0037
36.77	180839	333413	24.8526	24.0047
36.7701	180839	333414	24.8432	24.0048
36.771	180840	333414	24.7497	24.0202
36.7711	180840	333414	24.733	24.024
36.772	180840	333415	24.717	24.0523
36.7721	180840	333415	24.7196	24.0566
36.773	180840	333416	24.7344	24.0766
36.7731	180840	333416	24.7382	24.0808
36.774	180841	333417	24.7597	24.0961
36.7741	180841	333417	24.7629	24.0973
36.775	180841	333418	24.7851	24.1131
36.7751	180841	333418	24.7871	24.1144
36.776	180842	333419	24.7952	24.1366
36.7761	180842	333419	24.7952	24.1452
36.777	180842	333420	24.7855	24.189
36.7771	180842	333420	24.7868	24.1977
36.778	180842	333421	24.7095	24.2414
36.7781	180843	333421	24.6996	24.2489
36.779	180843	333422	24.6706	24.2918
36.7791	180843	333422	24.6749	24.2974
36.78	180843	333422	24.6909	24.339
36.7801	180843	333423	24.6929	24.3464
36.781	180844	333423	24.7371	24.3829
36.7811	180844	333424	24.7402	24.3867
36.782	180844	333424	24.7609	24.4173
36.7821	180844	333424	24.7622	24.4199
36.783	180845	333425	24.7438	24.4323
36.7831	180845	333425	24.735	24.4354
36.784	180845	333426	24.6798	24.4449
36.7841	180845	333426	24.6694	24.4444
36.785	180845	333427	24.6188	24.4525
36.7851	180845	333427	24.6194	24.457
36.786	180846	333428	24.6446	24.5016
36.7861	180846	333428	24.6493	24.5091
36.787	180846	333429	24.6992	24.5437
36.7871	180846	333429	24.7055	24.5481
36.788	180847	333430	24.7448	24.5729
36.7881	180847	333430	24.7499	24.5747
36.789	180847	333431	24.77	24.5981
36.7891	180847	333431	24.7767	24.6011
36.79	180848	333432	24.8169	24.6007
36.7901	180848	333432	24.8193	24.5995
36.791	180848	333432	24.8316	24.6
36.7911	180848	333433	24.8358	24.6043
36.792	180848	333433	24.8268	24.6162
36.7921	180848	333433	24.8254	24.6179
36.793	180849	333434	24.7719	24.6447
36.7931	180849	333434	24.7418	24.6484
36.794	180849	333435	24.5389	24.6427
36.7941	180849	333435	24.5218	24.6389
36.795	180850	333436	24.4701	24.6348
36.7951	180850	333436	24.4699	24.6376
36.796	180850	333437	24.4732	24.6589
36.7961	180850	333437	24.4735	24.6651
36.797	180851	333438	24.4875	24.6932
36.7971	180851	333438	24.4939	24.6986
36.798	180851	333439	24.5287	24.728
36.7981	180851	333439	24.5352	24.7327
36.799	180851	333440	24.5746	24.7727
36.7991	180851	333440	24.5785	24.7783
36.8	180852	333441	24.593	24.8141
36.8001	180852	333441	24.5955	24.8223
36.801	180852	333441	24.5912	24.8713
36.8011	180852	333442	24.5872	24.8773
36.802	180853	333442	24.6072	24.8813
36.8021	180853	333443	24.6077	24.88
36.803	180853	333443	24.5582	24.8987
36.8031	180853	333443	24.5516	24.9011
36.804	180854	333444	24.5135	24.9157
36.8041	180854	333444	24.5081	24.9169
36.805	180854	333445	24.5218	24.9153
36.8051	180854	333445	24.5273	24.9147
36.806	180854	333446	24.5324	24.9145
36.8061	180855	333446	24.5239	24.9187
36.807	180855	333447	24.455	24.9212
36.8071	180855	333447	24.4416	24.9181
36.808	180855	333448	24.451	24.91
36.8081	180855	333448	24.4537	24.91
36.809	180856	333449	24.4634	24.9029
36.8091	180856	333449	24.4673	24.8999
36.81	180856	333450	24.5127	24.8807
36.8101	180856	333450	24.5198	24.8795
36.811	180857	333450	24.5157	24.8595
36.8111	180857	333451	24.5143	24.8557
36.812	180857	333451	24.5004	24.8364
36.8121	180857	333452	24.4858	24.8333
36.813	180858	333452	24.3957	24.7941
36.8131	180858	333452	24.3853	24.7877
36.814	180858	333453	24.3931	24.7494
36.8141	180858	333453	24.3969	24.7449
36.815	180858	333454	24.4179	24.7206
36.8151	180858	333454	24.4232	24.7151
36.816	180859	333455	24.4526	24.6813
36.8161	180859	333455	24.4568	24.6771
36.817	180859	333456	24.4717	24.6403
36.8171	180859	333456	24.4765	24.6365
36.818	180860	333457	24.4907	24.6066
36.8181	180860	333457	24.4891	24.5993
36.819	180860	333458	24.4836	24.5665
36.8191	180860	333458	24.4846	24.5628
36.82	180861	333459	24.4892	24.5373
36.8201	180861	333459	24.479	24.5345
36.821	180861	333459	24.376	24.5002
36.8211	180861	333460	24.3549	24.4923
36.822	180862	333460	24.3003	24.4631
36.8221	180862	333460	24.3011	24.4597
36.823	180862	333461	24.3167	24.4386
36.8231	180862	333461	24.3183	24.4374
36.824	180862	333462	24.3473	24.4217
36.8241	180863	333462	24.3552	24.4169
36.825	180863	333463	24.4073	24.3868
36.8251	180863	333463	24.4149	24.3831
36.826	180863	333464	24.4419	24.3453
36.8261	180863	333464	24.446	24.3429
36.827	180864	333465	24.4703	24.3101
36.8271	180864	333465	24.473	24.3003
36.828	180864	333466	24.4991	24.2526
36.8281	180864	333466	24.5048	24.2453
36.829	180865	333467	24.5251	24.198
36.8291	180865	333467	24.5281	24.191
36.83	180865	333467	24.5093	24.1441
36.8301	180865	333468	24.4979	24.1367
36.831	180866	333468	24.3874	24.0978
36.8311	180866	333469	24.3672	24.0922
36.832	180866	333469	24.3379	24.0453
36.8321	180866	333469	24.331	24.0379
36.833	180867	333470	24.3146	23.9855
36.8331	180867	333470	24.3209	23.9765
36.834	180867	333471	24.3582	23.9351
36.8341	180867	333471	24.3627	23.9293
36.835	180867	333472	24.3862	23.9018
36.8351	180868	333472	24.3955	23.9006
36.836	180868	333473	24.4427	23.8743
36.8361	180868	333473	24.449	23.8681
36.837	180868	333474	24.4783	23.8544
36.8371	180868	333474	24.4817	23.8513
36.838	180869	333475	24.4958	23.8281
36.8381	180869	333475	24.4951	23.8256
36.839	180869	333475	24.4795	23.8155
36.8391	180869	333476	24.4767	23.8148
36.84	180870	333476	24.4484	23.7983
36.8401	180870	333476	24.4358	23.7971
36.841	180870	333477	24.3013	23.79
36.8411	180870	333477	24.2728	23.79
36.842	180871	333478	24.1791	23.7932
36.8421	180871	333478	24.1764	23.7945
36.843	180871	333479	24.1818	23.8126
36.8431	180871	333479	24.1865	23.8157
36.844	180872	333480	24.2074	23.8416
36.8441	180872	333480	24.2076	23.8477
36.845	180872	333481	24.2253	23.8953
36.8451	180872	333481	24.2309	23.9044
36.846	180873	333482	24.2689	23.9632
36.8461	180873	333482	24.2705	23.9734
36.847	180873	333483	24.2824	24.0438
36.8471	180873	333483	24.2856	24.0553
36.848	180874	333483	24.3142	24.1028
36.8481	180874	333484	24.317	24.1069
36.849	180874	333484	24.3273	24.1541
36.8491	180874	333484	24.3252	24.1627
36.85	180874	333485	24.3136	24.2258
36.8501	180875	333485	24.3111	24.2329
36.851	180875	333486	24.2945	24.2878
36.8511	180875	333486	24.2928	24.2979
36.852	180875	333487	24.2553	24.3236
36.8521	180875	333487	24.2415	24.3215
36.853	180876	333488	24.1936	24.3407
36.8531	180876	333488	24.1882	24.3461
36.854	180876	333489	24.1792	24.3621
36.8541	180876	333489	24.1782	24.3618
36.855	180877	333490	24.1952	24.356
36.8551	180877	333490	24.2004	24.3556
36.856	180877	333490	24.2431	24.3315
36.8561	180877	333491	24.2495	24.3261
36.857	180878	333491	24.276	24.3102
36.8571	180878	333491	24.2778	24.3053
36.858	180878	333492	24.2876	24.2789
36.8581	180878	333492	24.2858	24.2765
36.859	180879	333493	24.2856	24.2657
36.8591	180879	333493	24.2869	24.2645
36.86	180879	333494	24.2934	24.2618
36.8601	180879	333494	24.2892	24.262
36.861	180880	333495	24.1872	24.2633
36.8611	180880	333495	24.1532	24.2629
36.862	180880	333496	24.0264	24.2754
36.8621	180880	333496	24.0107	24.2775
36.863	180881	333497	24.0184	24.2701
36.8631	180881	333497	24.0216	24.266
36.864	180881	333497	24.0412	24.2589
36.8641	180881	333498	24.0445	24.262
36.865	180882	333498	24.0673	24.2566
36.8651	180882	333498	24.0703	24.255
36.866	180882	333499	24.1013	24.2527
36.8661	180882	333499	24.1065	24.2518
36.867	180883	333500	24.1501	24.251
36.8671	180883	333500	24.1579	24.2518
36.868	180883	333501	24.1955	24.2438
36.8681	180883	333501	24.2022	24.2433
36.869	180884	333502	24.2434	24.248
36.8691	180884	333502	24.2456	24.2512
36.87	180884	333503	24.2686	24.2664
36.8701	180884	333503	24.2737	24.2701
36.871	180885	333504	24.257	24.303
36.8711	180885	333504	24.2491	24.3043
36.872	180885	333504	24.1932	24.3206
36.8721	180885	333505	24.1827	24.3229
36.873	180886	333505	24.1354	24.3238
36.8731	180886	333505	24.129	24.3227
36.874	180886	333506	24.0004	24.3349
36.8741	180886	333506	23.992	24.336
36.875	180887	333507	23.9648	24.334
36.8751	180887	333507	23.9663	24.3315
36.876	180887	333508	23.9876	24.3183
36.8761	180887	333508	23.9929	24.3153
36.877	180888	333509	24.0306	24.2962
36.8771	180888	333509	24.0365	24.2954
36.878	180888	333510	24.0721	24.2776
36.8781	180888	333510	24.0768	24.2728
36.879	180889	333510	24.1039	24.2388
36.8791	180889	333511	24.1081	24.2341
36.88	180889	333511	24.1285	24.1964
36.8801	180889	333511	24.1321	24.1908
36.881	180890	333512	24.1298	24.1593
36.8811	180890	333512	24.1273	24.1555
36.882	180890	333513	24.1331	24.1288
36.8821	180890	333513	24.1287	24.125
36.883	180891	333514	24.046	24.0912
36.8831	180891	333514	24.0223	24.0846
36.884	180891	333515	23.8776	24.0629
36.8841	180891	333515	23.855	24.0614
36.885	180892	333516	23.8259	24.0091
36.8851	180892	333516	23.8281	24.0051
36.886	180892	333516	23.8438	23.9751
36.8861	180892	333517	23.8464	23.9709
36.887	180893	333517	23.8786	23.9409
36.8871	180893	333517	23.8828	23.9366
36.888	180893	333518	23.9008	23.9096
36.8881	180893	333518	23.9013	23.9071
36.889	180894	333519	23.9164	23.8658
36.8891	180894	333519	23.9198	23.8576
36.89	180894	333520	23.9274	23.8277
36.8901	180894	333520	23.9286	23.8236
36.891	180895	333521	23.9188	23.7933
36.8911	180895	333521	23.9155	23.7891
36.892	180895	333522	23.8464	23.7508
36.8921	180895	333522	23.8328	23.7449
36.893	180896	333522	23.7608	23.7195
36.8931	180896	333523	23.7588	23.7176
36.894	180896	333523	23.7595	23.7093
36.8941	180897	333523	23.7627	23.7091
36.895	180897	333524	23.7606	23.7087
36.8951	180897	333524	23.7589	23.708
36.896	180897	333525	23.7592	23.7
36.8961	180898	333525	23.7606	23.7002
36.897	180898	333526	23.7216	23.6967
36.8971	180898	333526	23.7112	23.6948
36.898	180899	333527	23.5089	23.7017
36.8981	180899	333527	23.504	23.7015
36.899	180899	333528	23.4819	23.7043
36.8991	180899	333528	23.4807	23.7047
36.9	180900	333528	23.4834	23.7164
36.9001	180900	333528	23.4848	23.7203
36.901	180900	333529	23.4865	23.743
36.9011	180900	333529	23.4861	23.7459
36.902	180901	333530	23.4734	23.7834
36.9021	180901	333530	23.4695	23.7905
36.903	180901	333531	23.3058	23.8315
36.9031	180901	333531	23.2765	23.8373
36.904	180902	333532	23.1044	23.8849
36.9041	180902	333532	23.0996	23.893
36.905	180902	333533	23.0803	23.9477
36.9051	180902	333533	23.0771	23.9543
36.906	180903	333533	23.0039	24.0109
36.9061	180903	333534	22.9711	24.0194
36.907	180903	333534	22.6808	24.0695
36.9071	180903	333534	22.6448	24.0789
36.908	180904	333535	22.5378	24.1307
36.9081	180904	333535	22.5327	24.1365
36.909	180904	333536	22.6358	24.2128
36.9091	180905	333536	22.653	24.2202
36.91	180905	333537	22.8479	24.2877
36.9101	180905	333537	22.887	24.2969
36.911	180906	333538	23.0486	24.3472
36.9111	180906	333538	23.0615	24.3523
36.912	180906	333538	23.1786	24.392
36.9121	180906	333539	23.1928	24.3959
36.913	180907	333539	23.3321	24.4126
36.9131	180907	333539	23.3518	24.4141
36.914	180907	333540	23.459	24.421
36.9141	180907	333540	23.4711	24.4228
36.915	180908	333541	23.542	24.4342
36.9151	180908	333541	23.5467	24.4342
36.916	180908	333542	23.6036	24.4222
36.9161	180908	333542	23.6112	24.4221
36.917	180909	333543	23.6753	24.4435
36.9171	180909	333543	23.6795	24.4421
36.918	180909	333543	23.714	24.432
36.9181	180909	333544	23.7198	24.431
36.919	180910	333544	23.7749	24.442
36.9191	180910	333544	23.7864	24.4388
36.92	180910	333545	23.846	24.444
36.9201	180911	333545	23.8537	24.4491
36.921	180911	333546	23.8999	24.4473
36.9211	180911	333546	23.9047	24.4448
36.922	180912	333547	23.9741	24.4553
36.9221	180912	333547	23.9806	24.4514
36.923	180912	333548	24.0453	24.4038
36.9231	180912	333548	24.0542	24.3969
36.924	180913	333548	24.1148	24.3621
36.9241	180913	333549	24.1214	24.3583
36.925	180913	333549	24.1814	24.3141
36.9251	180913	333549	24.1929	24.3085
36.926	180914	333550	24.2539	24.272
36.9261	180914	333550	24.2602	24.268
36.927	180914	333551	24.3434	24.2254
36.9271	180914	333551	24.3543	24.2172
36.928	180915	333552	24.4415	24.1775
36.9281	180915	333552	24.4523	24.1766
36.929	180915	333553	24.5336	24.1506
36.9291	180916	333553	24.5433	24.1456
36.93	180916	333553	24.6224	24.1064
36.9301	180916	333554	24.6309	24.1005
36.931	180917	333554	24.6916	24.054
36.9311	180917	333554	24.6987	24.0484
36.932	180917	333555	24.7396	24.0304
36.9321	180917	333555	24.7448	24.0231
36.933	180918	333556	24.7903	23.9877
36.9331	180918	333556	24.7964	23.9864
36.934	180918	333557	24.8584	23.9619
36.9341	180918	333557	24.8672	23.9607
36.935	180919	333558	24.915	23.9374
36.9351	180919	333558	24.9237	23.9342
36.936	180919	333558	24.992	23.9156
36.9361	180920	333558	25.0009	23.914
36.937	180920	333559	25.0455	23.8871
36.9371	180920	333559	25.0549	23.8847
36.938	180921	333560	25.1068	23.8326
36.9381	180921	333560	25.1125	23.8231
36.939	180921	333561	25.1395	23.7724
36.9391	180921	333561	25.1395	23.7678
36.94	180922	333562	25.1787	23.723
36.9401	180922	333562	25.1757	23.7185
36.941	180922	333562	25.1757	23.6711
36.9411	180922	333563	25.1749	23.6633
36.942	180923	333563	25.1689	23.6093
36.9421	180923	333563	25.1713	23.6045
36.943	180923	333564	25.1609	23.5633
36.9431	180924	333564	25.1587	23.5568
36.944	180924	333565	25.1575	23.5159
36.9441	180924	333565	25.1577	23.5108
36.945	180925	333566	25.1697	23.4797
36.9451	180925	333566	25.1675	23.4716
36.946	180925	333567	25.1631	23.4099
36.9461	180925	333567	25.1582	23.4018
36.947	180926	333567	25.1295	23.3601
36.9471	180926	333567	25.1271	23.3536
36.948	180926	333568	25.1169	23.3018
36.9481	180926	333568	25.1149	23.2959
36.949	180927	333569	25.0931	23.2518
36.9491	180927	333569	25.0898	23.2459
36.95	180928	333570	25.0703	23.2201
36.9501	180928	333570	25.067	23.2156
36.951	180928	333571	25.0396	23.1668
36.9511	180928	333571	25.036	23.1602
36.952	180929	333571	25.0158	23.1295
36.9521	180929	333572	25.0151	23.127
36.953	180929	333572	25.0032	23.1132
36.9531	180929	333572	25.0027	23.1125
36.954	180930	333573	25.0078	23.11
36.9541	180930	333573	25.0088	23.11
36.955	180931	333574	25.0065	23.1031
36.9551	180931	333574	25.0034	23.1041
36.956	180931	333575	24.9689	23.1112
36.9561	180931	333575	24.9656	23.1121
36.957	180932	333575	24.9351	23.1224
36.9571	180932	333576	24.9337	23.1237
36.958	180932	333576	24.9224	23.1391
36.9581	180932	333576	24.9197	23.1389
36.959	180933	333577	24.8907	23.1494
36.9591	180933	333577	24.8854	23.1523
36.96	180933	333578	24.8559	23.1483
36.9601	180934	333578	24.8515	23.149
36.961	180934	333579	24.8126	23.1586
36.9611	180934	333579	24.8085	23.16
36.962	180935	333579	24.7733	23.1713
36.9621	180935	333580	24.7697	23.176
36.963	180935	333580	24.7512	23.2112
36.9631	180935	333580	24.7497	23.2173
36.964	180936	333581	24.7193	23.2581
36.9641	180936	333581	24.7137	23.2641
36.965	180936	333582	24.6833	23.2981
36.9651	180937	333582	24.679	23.3038
36.966	180937	333583	24.6553	23.3614
36.9661	180937	333583	24.6514	23.3701
36.967	180938	333583	24.6141	23.4581
36.9671	180938	333584	24.6087	23.4641
36.968	180938	333584	24.5603	23.4965
36.9681	180938	333584	24.5517	23.5073
36.969	180939	333585	24.5135	23.5419
36.9691	180939	333585	24.5095	23.5437
36.97	180939	333586	24.4651	23.5597
36.9701	180940	333586	24.459	23.565
36.971	180940	333587	24.4254	23.6242
36.9711	180940	333587	24.4226	23.6324
36.972	180941	333587	24.4049	23.6692
36.9721	180941	333588	24.3989	23.6702
36.973	180941	333588	24.3405	23.6857
36.9731	180941	333588	24.329	23.683
36.974	180942	333589	24.2687	23.712
36.9741	180942	333589	24.2616	23.7205
36.975	180943	333590	24.2306	23.7962
36.9751	180943	333590	24.225	23.8106
36.976	180943	333591	24.1782	23.8314
36.9761	180943	333591	24.169	23.8203
36.977	180944	333591	24.0898	23.8079
36.9771	180944	333592	24.0802	23.8072
36.978	180944	333592	24.0446	23.7856
36.9781	180944	333592	24.0418	23.7846
36.979	180945	333593	24.0028	23.7896
36.9791	180945	333593	23.9952	23.7913
36.98	180946	333594	23.9609	23.7819
36.9801	180946	333594	23.9564	23.7866
36.981	180946	333595	23.9433	23.8011
36.9811	180946	333595	23.9405	23.7944
36.982	180947	333595	23.9265	23.7548
36.9821	180947	333595	23.9255	23.7461
